# Supplementary material for: Analysis of News Media-Reported Snakebite Envenoming in Nepal during 2010–2022
Source: PLoS Negl Trop Dis. 2023 Aug 28;17(8):e0011572. doi: 10.1371/journal.pntd.0011572 (PMC10491300; doi:10.1371/journal.pntd.0011572)
Supplement: S1 Data — (TXT) [file pntd.0011572.s004.txt]

Code1	Code2	T.ven.snb	GT.snb	T.deaths	District	Lat.DD	Lon.DD	Elev.m	Remoteness1	Remoteness2	Age	Age.group	Sex	Time.snb	Month	Season	Year	Locality.1	Locality.2	Human.habitations	Activities.while.snb	Activities.1	Activities.2	Activeness	Occupation	Occupation1	Bitten.body.part1	Bitten.body.part2	Bitten.body.part3	TSHs	Carried.to.H	Outcome	Outcome1	Outcome2	Refer.YN	ReferredPt.number	Place.death1	Sn.types1	Sn.types2	Sn.types3	Sn.types4	SnbToH.h	SnbToDeath.h
150606	OK150606	1	1	NA	Parasi	27.45	83.86	108	Rural	Rural	NA	NA	Male	Day	May	Pre-monsoon	2015	Yard	Immediate vicinity of houses	In	Treading snake	Treading snake	Disturbing snakes	Active	Farmer	Farmers and workers	Leg	Lower extremities	Lower extremities	NA	Yes	Recovered	Recovered	Recovered	No	NA	NA	Russell's Viper	Daboia russelii	Daboia russelii	True viper (Daboia russelii)	NA	NA
180715	AP180715	1	1	1	Jhapa	26.650514	88.02408	112	Urban and semi-urban	Urban and semi-urban	45	Elders	Male	NA	July	Monsoon	2018	Cattle shed	Cattle shed and its vicinity	In	Cooking cattle fodder	Cooking cattle fodder	Agricultural and labor-workers' activities	Active	Farmer	Farmers and workers	NA	NA	NA	NA	Yes	Death	Death	Death	NA	NA	On the way to H	Cobra	Naja sp.	Naja spp.	Cobras (Naja spp.)	NA	NA
220910	KH220910	1	1	1	Sarlahi	27.089249	85.550689	143	Urban and semi-urban	Urban and semi-urban	35	Adults	Female	Evening	September	Monsoon	2022	House	Houses and public buildings	In	Involving in labor work	Involving in labor work	Agricultural and labor-workers' activities	Active	Labor worker	Farmers and workers	NA	NA	NA	NA	Yes	Death	Death	Death	Yes	1	Hospital	Cobra	Naja sp.	Naja spp.	Cobras (Naja spp.)	NA	NA
180716	TK180716	1	1	NA	Dang	28.137855	82.259717	662	Urban and semi-urban	Urban and semi-urban	11	Children	Female	Morning	July	Monsoon	2018	Yard	Immediate vicinity of houses	In	Playing	Playing	Playing	Active	NA	NA	NA	NA	NA	NA	Yes	Under treatment	Under treatment	Under treatment	Yes	1	NA	Krait	Bungarus sp.	Bungarus spp.	Kraits (Bungarus spp.)	NA	NA
180716	TK180716	1	1	1	Dang	28.137855	82.259717	662	Urban and semi-urban	Urban and semi-urban	4	Children	Male	Morning	July	Monsoon	2018	Yard	Immediate vicinity of houses	In	Playing	Playing	Playing	Active	NA	NA	NA	NA	NA	NA	Yes	Death	Death	Death	Yes	1	Hospital	Krait	Bungarus sp.	Bungarus spp.	Kraits (Bungarus spp.)	NA	NA
190905	TK190905	1	1	1	Dang	27.977944	82.573154	975	Urban and semi-urban	Urban and semi-urban	7	Children	Female	Night	September	Monsoon	2019	House	Houses and public buildings	In	Playing	Playing	Playing	Active	NA	NA	NA	NA	NA	NA	Yes	Death	Death	Death	NA	NA	Hospital	Common Krait	Bungarus caeruleus	Bungarus spp.	Kraits (Bungarus spp.)	NA	NA
150606	OK150606	1	1	NA	Parasi	27.42	83.85	105	Rural	Rural	24	Adults	Female	Evening	June	Monsoon	2015	Indoor	Indoor	In	Stepping on snake	Treading snake	Disturbing snakes	Active	NA	NA	Leg	Lower extremities	Lower extremities	NA	Yes	NA	NA	NA	Yes	1	NA	Russell's Viper	Daboia russelii	Daboia russelii	True viper (Daboia russelii)	0.2	NA
190708	KO190708	1	1	1	Doti	29.264045	81.069944	1505	Rural	Rural	22	Adults	Male	Night	July	Monsoon	2019	Cattle shed	Cattle shed and its vicinity	In	Giving fodders to cattle	Giving fodders to cattle	Agricultural and labor-workers' activities	Active	NA	NA	NA	NA	NA	Yes	Yes	Death	Death	Death	NA	NA	On the way to H	NA	NA	NA	NA	NA	NA
200808	SK200808	1	1	NA	Saptari	26.492689	86.676827	72	Rural	Rural	23	Adults	Female	Morning	August	Monsoon	2020	Cattle shed	Cattle shed and its vicinity	In	Working in cow shed	Working in cow shed	Agricultural and labor-workers' activities	Active	NA	NA	NA	NA	NA	NA	Yes	Under treatment	Under treatment	Under treatment	NA	NA	NA	NA	NA	NA	NA	NA	NA
220621	SPa22621	1	1	NA	Dhadhing	27.711562	85.158398	1265	Rural	Rural	78	Elders	Female	NA	June	Monsoon	2022	Cattle shed	Cattle shed and its vicinity	In	Shifting herd of goat	Shifting herd of goat	Agricultural and labor-workers' activities	Active	NA	NA	Hand	Upper extremities	Upper extremities	NA	Yes	Under treatment	Under treatment	Under treatment	NA	NA	NA	NA	NA	NA	NA	NA	NA
150605	SP150605	1	1	1	Mahottari	26.889762	85.731819	98	Rural	Rural	29	Adults	Female	NA	June	Monsoon	2015	Indoor	Indoor	In	Putting leg in a hole of rodent	Putting leg in a hole of rodents	Disturbing snakes	Active	NA	NA	Leg	Lower extremities	Lower extremities	NA	Yes	Death	Death	Death	NA	NA	On the way to H	NA	NA	NA	NA	NA	NA
190508	DP190508	1	1	1	Saptari	26.643743	86.575402	111	Rural	Rural	0.75	Children	Female	NA	May	Pre-monsoon	2019	Yard	Immediate vicinity of houses	In	Inserting hand in a small mammalian hole	Inserting hand in a small mammalian hole	Disturbing snakes	Active	NA	NA	Hand	Upper extremities	Upper extremities	NA	Yes	Death	Death	Death	NA	NA	On the way to H	NA	NA	NA	NA	NA	NA
180720	S180720	1	1	NA	Banke	28.073611	81.542395	145	Rural	Rural	42	Elders	Male	Night	July	Monsoon	2018	Toilet	Toilet	Out	Going or using toilet	Going or using toilet	Going or using toilet	Active	NA	NA	Cheek	Head	Head and neck	Yes	Yes	Under treatment	Under treatment	Under treatment	No	NA	NA	NA	NA	NA	NA	3.25	NA
190823	THT190823	1	1	1	Kailali	28.674502	80.963956	175	Urban and semi-urban	Urban and semi-urban	32	Adults	Female	Morning	August	Monsoon	2019	Indoor	Indoor	In	Taking chillies kept at a corner in kitchen room	Household chore	Household chores	Active	NA	NA	NA	NA	NA	No	Yes	Death	Death	Death	Yes	1	Hospital	NA	NA	NA	NA	NA	NA
200727	TKP200727	1	1	1	Taplejung	27.35036	87.665388	1721	Urban and semi-urban	Urban and semi-urban	68	Elders	Male	Night	June	Monsoon	2020	Outskirt of house	Immediate vicinity of houses	In	Walking to use the outhouse	Household chore	Household chores	Active	NA	NA	NA	NA	NA	Yes	No	Death	Death	Death	NA	NA	Own house	NA	NA	NA	NA	NA	NA
210619	KS210619	1	1	1	Jhapa	26.372628	88.022714	63	Rural	Rural	43	Elders	Female	NA	May	Pre-monsoon	2021	House	Houses and public buildings	In	Sweeping	Sweeping	Household chores	Active	NA	NA	Leg	Lower extremities	Lower extremities	NA	Yes	Death	Death	Death	Yes	1	On the way to H	NA	NA	NA	NA	NA	NA
150812	MO150812	1	1	1	Bardiya	28.290067	81.419987	162	Rural	Rural	35	Adults	Female	Evening	August	Monsoon	2015	House	Houses and public buildings	In	Pulling a mattress while dinner time	Pulling a mattress while dinner time	Household chores	Active	NA	NA	NA	NA	NA	NA	Yes	Death	Death	Death	NA	NA	Hospital	NA	NA	NA	NA	NA	NA
120626	KS120626	1	1	1	Saptari	26.477241	86.754213	69	Rural	Rural	2	Children	Male	Night	June	Monsoon	2012	House	Houses and public buildings	In	Playing	Playing	Playing	Active	NA	NA	NA	NA	NA	NA	Yes	Death	Death	Death	No	NA	Hospital	NA	NA	NA	NA	NA	NA
150602	OK150602	1	1	1	Rautahat	26.78	85.23	74	Rural	Rural	10	Children	Female	Morning	June	Monsoon	2015	Yard	Immediate vicinity of houses	In	Playing	Playing	Playing	Active	NA	NA	Hand	Upper extremities	Upper extremities	Yes	Yes	Death	Death	Death	No	NA	Hospital	NA	NA	NA	NA	4	NA
180612	OK180612	1	1	1	Mahottari	27.042414	85.8694	295	Urban and semi-urban	Urban and semi-urban	4	Children	Female	Day	June	Monsoon	2018	Yard	Immediate vicinity of houses	In	Playing	Playing	Playing	Active	NA	NA	NA	NA	NA	NA	Yes	Death	Death	Death	Yes	1	On the way to H	NA	NA	NA	NA	NA	NA
180719	CM180719	1	1	1	Dang	28.131144	82.298295	678	Urban and semi-urban	Urban and semi-urban	1.5	Children	Female	Day	July	Monsoon	2018	Yard	Immediate vicinity of houses	In	Playing	Playing	Playing	Active	NA	NA	NA	NA	NA	NA	Yes	Death	Death	Death	NA	NA	On the way to H	NA	NA	NA	NA	NA	NA
190816	NL190816	1	1	1	Saptari	26.650223	86.857166	141	Urban and semi-urban	Urban and semi-urban	7	Children	Male	NA	August	Monsoon	2019	House	Houses and public buildings	In	Playing	Playing	Playing	Active	NA	NA	NA	NA	NA	NA	Yes	Death	Death	Death	Yes	1	On the way to H	NA	NA	NA	NA	NA	NA
200725	SK200725	1	1	1	Rupandehi	27.380808	83.364725	93	Rural	Rural	5	Children	Female	NA	July	Monsoon	2020	House	Houses and public buildings	In	Playing	Playing	Playing	Active	NA	NA	Hand	Upper extremities	Upper extremities	NA	Yes	Death	Death	Death	NA	NA	NA	NA	NA	NA	NA	NA	NA
201009	KK201009	1	1	1	Dang	28.156771	82.21949	645	Rural	Rural	1.5	Children	Female	Day	October	Winter	2020	House	Houses and public buildings	In	Playing	Playing	Playing	Active	NA	NA	Hand	Upper extremities	Upper extremities	NA	Yes	Death	Death	Death	No	NA	Hospital	NA	NA	NA	NA	NA	NA
210716	NP210716	1	1	1	Dang	28.156771	82.21949	645	Rural	Rural	2	Children	Female	NA	July	Monsoon	2021	Yard	Immediate vicinity of houses	In	Playing	Playing	Playing	Active	NA	NA	NA	NA	NA	NA	Yes	Death	Death	Death	NA	NA	On the way to H	NA	NA	NA	NA	NA	NA
210826	KR210826	1	1	1	Dang	28.169667	82.142306	617	Rural	Rural	3	Children	Female	Evening	August	Monsoon	2021	Indoor	Indoor	In	Playing	Playing	Playing	Active	NA	NA	NA	NA	NA	NA	Yes	Death	Death	Death	No	NA	Hospital	NA	NA	NA	NA	NA	NA
180801	NN180801	1	1	1	Udayapur	26.945816	86.385686	233	Urban and semi-urban	Urban and semi-urban	23	Adults	Female	Morning	August	Monsoon	2018	Cattle shed	Cattle shed and its vicinity	In	Walking to the cattle shed	Walking to the cattle shed	Walking	Active	NA	NA	NA	NA	NA	NA	Yes	Death	Death	Death	Yes	1	On the way to H	NA	NA	NA	NA	NA	NA
200620	PP200620	1	1	NA	Bara	27.163429	84.979046	133	Urban and semi-urban	Urban and semi-urban	65	Elders	Female	Evening	June	Monsoon	2020	House	Houses and public buildings	In	Filling up a small mammalian hole	Filling up a small mammalian hole	Agricultural and labor-workers' activities	Active	NA	NA	Leg	Lower extremities	Lower extremities	NA	Yes	Under treatment	Under treatment	Under treatment	NA	NA	NA	Cobra	Naja sp.	Naja spp.	Cobras (Naja spp.)	3	NA
210618	SDK210618	1	1	1	Dang	27.815564	82.517503	247	Rural	Rural	12	Children	Female	Morning	June	Monsoon	2021	Cattle shed	Cattle shed and its vicinity	In	Fetching pile of straw to fed cattle	Fetching pile of straw to fed cattle	Agricultural and labor-workers' activities	Active	NA	NA	NA	NA	NA	NA	Yes	Death	Death	Death	Yes	1	Hospital	Cobra	Naja sp.	Naja spp.	Cobras (Naja spp.)	NA	NA
160517	MR160517	1	1	1	Jhapa	26.95	87.983333	300	Urban and semi-urban	Urban and semi-urban	25	Adults	Female	Evening	June	Monsoon	2016	Indoor	Indoor	In	Walking towards kitchen	Household chore	Household chores	Active	NA	NA	NA	NA	NA	No	Yes	Death	Death	Death	No	NA	Hospital	Cobra	Naja sp.	Naja spp.	Cobras (Naja spp.)	NA	NA
180711	NN180711	1	1	1	Siraha	26.832292	86.347728	167	Urban and semi-urban	Urban and semi-urban	55	Elders	Male	Evening	July	Monsoon	2018	Bed	Indoor	In	Walking towards bedroom to sleep	Household chore	Household chores	Active	NA	NA	NA	NA	NA	NA	Yes	Death	Death	Death	Yes	1	On the way to H	Cobra	Naja sp.	Naja spp.	Cobras (Naja spp.)	NA	NA
190816	HK190816	1	1	1	Jhapa	26.714956	87.681109	164	Urban and semi-urban	Urban and semi-urban	46	Elders	Female	Morning	July	Monsoon	2019	Indoor	Indoor	In	Firing firewoods in kitchen	Household chore	Household chores	Active	NA	NA	NA	NA	NA	NA	Yes	Death	Death	Death	No	NA	On the way to H	Cobra	Naja sp.	Naja spp.	Cobras (Naja spp.)	NA	NA
150723.i	THT150723.i	1	1	1	Rautahat	26.782659	85.277496	73	Rural	Rural	11	Children	Female	Morning	July	Monsoon	2015	Indoor	Indoor	In	Cleaning house	Household chore	Household chores	Active	NA	NA	NA	NA	NA	No	Yes	Death	Death	Death	No	NA	Hospital	Cobra	Naja sp.	Naja spp.	Cobras (Naja spp.)	4	4.5
190802	npk190802	1	1	1	Jhapa	26.55	87.92	157	Rural	Rural	52	Elders	Male	NA	July	Monsoon	2019	Indoor	Indoor	In	Pulling cover of indoor rice-store	Pulling cover of indoor rice-store	Household chores	Active	NA	NA	NA	NA	NA	NA	Yes	Death	Death	Death	Yes	1	Hospital	Cobra	Naja sp.	Naja spp.	Cobras (Naja spp.)	NA	NA
170803	AP170803	1	1	1	Mahottari	26.989377	85.890977	214	Urban and semi-urban	Urban and semi-urban	2.5	Children	Female	Morning	August	Monsoon	2017	Yard	Immediate vicinity of houses	In	Playing	Playing	Playing	Active	NA	NA	NA	NA	NA	NA	Yes	Death	Death	Death	Yes	1	On the way to H	Cobra	Naja sp.	Naja spp.	Cobras (Naja spp.)	NA	NA
201015	SK201015	1	1	1	Taplejung	27.508557	87.835447	2866	Rural	Rural	NA	NA	Female	Day	October	Winter	2020	Nearby pen	Cattle shed and its vicinity	In	Removing bushes	Agricultural activities	Agricultural and labor-workers' activities	Active	NA	NA	Hand	Upper extremities	Upper extremities	Yes	No	Death	Death	Death	No	NA	THs house	Mountain Pitviper	Ovophis monticola	Ovophis monticola	Pitvipers (O. monticola, Trimeresurus spp.)	NA	16
200727	TKP200727	1	1	1	Taplejung	27.356389	87.670278	1793	Rural	Rural	52	Elders	Female	Day	July	Monsoon	2020	Yard	Immediate vicinity of houses	In	Weeding the grasses around own house	Agricultural activities	Agricultural and labor-workers' activities	Active	NA	NA	NA	NA	NA	Yes	No	Death	Death	Death	NA	NA	Own house	Green Pitviper	Trimeresurus sp.	Trimeresurus spp.	Pitvipers (O. monticola, Trimeresurus spp.)	NA	14
130923	UNHRC130923	1	1	NA	Jhapa	26.722972	87.699389	173	Rural	Rural	NA	NA	Female	Night	September	Monsoon	2013	Indoor	Indoor	In	Preparing dinner	Household chore	Household chores	Active	NA	NA	Leg	Lower extremities	Lower extremities	No	Yes	Recovered	Recovered	Recovered	No	NA	NA	Unidentified snake	Unidentified snake	Unidentified snakes	NA	NA	NA
180903	SP180903	1	1	1	Surkhet	28.793049	81.385366	336	Urban and semi-urban	Urban and semi-urban	14	Children	Female	Morning	July	Monsoon	2018	Toilet	Toilet	Out	Going or using toilet	Going or using toilet	Going or using toilet	Active	Student	Students	NA	NA	NA	Yes	No	Death	Death	Death	NA	NA	THs house	NA	NA	NA	NA	NA	3
220709	ENP220709	1	1	1	Morang	26.747651	87.484968	492	Urban and semi-urban	Urban and semi-urban	9	Children	Female	Morning	July	Monsoon	2022	House	Houses and public buildings	In	Playing	Playing	Playing	Active	Student	Students	NA	NA	NA	NA	Yes	Death	Death	Death	Yes	1	On the way to H	NA	NA	NA	NA	NA	NA
140825	OK140825	1	1	NA	Sindhuli	26.971329	86.266646	178	Rural	Rural	41	Elders	Male	Day	July	Monsoon	2014	Agricultural land	Agricultural lands	Out	Rescuing snake	Rescuing snake	Disturbing snakes	Active	Retired Police	Employed persons	Hand	Upper extremities	Upper extremities	No	Yes	Recovered	Recovered	Recovered	Yes	1	NA	Cobra	Naja sp.	Naja spp.	Cobras (Naja spp.)	NA	NA
120823	BBC120823	1	1	NA	NA	NA	NA	NA	Terai	NA	NA	NA	Male	Day	August	Monsoon	2012	Agricultural land	Agricultural lands	Out	Agricultural works	Agricultural activities	Agricultural and labor-workers' activities	Active	Farmer	Farmers and workers	Leg	Lower extremities	Lower extremities	No	Yes	Recovered	Recovered	Recovered	No	NA	NA	Common Cobra	Naja naja	Naja spp.	Cobras (Naja spp.)	NA	NA
170714	MN170714	1	1	NA	Morang	26.663622	87.616734	116	Urban and semi-urban	Urban and semi-urban	69	Elders	Male	Evening	July	Monsoon	2017	Agricultural land	Agricultural lands	Out	Irrigating in the crop field	Agricultural activities	Agricultural and labor-workers' activities	Active	NA	NA	NA	NA	NA	NA	Yes	Recovered	Recovered	Recovered	No	NA	NA	Krait	Bungarus sp.	Bungarus spp.	Kraits (Bungarus spp.)	NA	NA
150826	THT150826	1	1	1	Taplejung	27.5264	87.8	1670	Rural	Rural	32	Adults	Male	Day	August	Monsoon	2015	Agricultural land	Agricultural lands	Out	Agricultural works	Agricultural activities	Agricultural and labor-workers' activities	Active	NA	NA	NA	NA	NA	No	Yes	Death	Death	Death	No	NA	On the way to H	NA	NA	NA	NA	NA	120
180531	MR180531	1	1	1	Siraha	26.788915	86.152283	90	Urban and semi-urban	Urban and semi-urban	16	Children	Female	Day	May	Pre-monsoon	2018	Agricultural land	Agricultural lands	Out	Getting watermelons near a river-bank	Agricultural activities	Agricultural and labor-workers' activities	Active	NA	NA	NA	NA	NA	Yes	No	Death	Death	Death	NA	NA	Own house	NA	NA	NA	NA	NA	NA
180702	AP180702	1	1	1	Mahottari	26.919916	85.791569	119	Urban and semi-urban	Urban and semi-urban	36	Adults	Male	Evening	July	Monsoon	2018	Agricultural land	Agricultural lands	Out	Working in the crop field	Agricultural activities	Agricultural and labor-workers' activities	Active	NA	NA	NA	NA	NA	NA	Yes	Death	Death	Death	NA	NA	Hospital	NA	NA	NA	NA	NA	NA
190627	TKP190627	1	1	NA	Sindhuli	26.667586	87.430666	157	Urban and semi-urban	Urban and semi-urban	32	Adults	Female	NA	June	Monsoon	2019	Agricultural land	Agricultural lands	Out	Collecting fodder	Agricultural activities	Agricultural and labor-workers' activities	Active	NA	NA	NA	NA	NA	NA	Yes	Under treatment	Under treatment	Under treatment	Yes	1	NA	NA	NA	NA	NA	NA	NA
190727	MR190727	1	1	1	Sunsari	26.686261	87.172204	96	Urban and semi-urban	Urban and semi-urban	24	Adults	Male	Day	July	Monsoon	2019	Agricultural land	Agricultural lands	Out	Spraying pesticides in agro farm	Agricultural activities	Agricultural and labor-workers' activities	Active	NA	NA	NA	NA	NA	NA	Yes	Death	Death	Death	NA	NA	NA	NA	NA	NA	NA	NA	NA
200723	THT200723	1	1	1	Udayapur	26.961145	86.405477	450	Urban and semi-urban	Urban and semi-urban	18	Adults	Male	Day	July	Monsoon	2020	Agricultural land	Agricultural lands	Out	Picking shoots of pumpkin	Agricultural activities	Agricultural and labor-workers' activities	Active	NA	NA	NA	NA	NA	NA	Yes	Death	Death	Death	NA	NA	Hospital	NA	NA	NA	NA	NA	NA
210614	PPu210614	1	1	1	Kanchanpur	28.899611	80.086253	198	Urban and semi-urban	Urban and semi-urban	49	Elders	Male	Day	June	Monsoon	2021	Agricultural land	Agricultural lands	Out	Paddy plantation	Agricultural activities	Agricultural and labor-workers' activities	Active	NA	NA	Hand	Upper extremities	Upper extremities	NA	Yes	Death	Death	Death	Yes	1	Hospital	NA	NA	NA	NA	NA	NA
220621	SPa22621	1	1	NA	Dhadhing	27.795074	85.000308	654	Rural	Rural	NA	NA	Male	NA	June	Monsoon	2022	Agricultural land	Agricultural lands	Out	Cutting grasses	Agricultural activities	Agricultural and labor-workers' activities	Active	NA	NA	Hand	Upper extremities	Upper extremities	NA	Yes	Under treatment	Under treatment	Under treatment	NA	NA	NA	NA	NA	NA	NA	NA	NA
220621	SPa22621	1	1	NA	Dolakha	27.65162	86.045255	2526	Urban and semi-urban	Urban and semi-urban	69	Elders	Male	NA	June	Monsoon	2022	Agricultural land	Agricultural lands	Out	Cutting grasses	Agricultural activities	Agricultural and labor-workers' activities	Active	NA	NA	Hand	Upper extremities	Upper extremities	NA	Yes	Under treatment	Under treatment	Under treatment	NA	NA	NA	NA	NA	NA	NA	NA	NA
220708	NH220708	1	1	1	Saptari	26.602659	86.837094	97	Rural	Rural	35	Adults	Female	Day	July	Monsoon	2022	Agricultural land	Agricultural lands	Out	Paddy plantation	Agricultural activities	Agricultural and labor-workers' activities	Active	NA	NA	NA	NA	NA	Yes	Yes	Death	Death	Death	NA	NA	Hospital	NA	NA	NA	NA	NA	NA
220821	NP220821	1	1	1	Rupandehi	27.550994	83.046964	104	Urban and semi-urban	Urban and semi-urban	50	Elders	Female	Day	August	Monsoon	2022	Agricultural land	Agricultural lands	Out	Cutting grasses	Agricultural activities	Agricultural and labor-workers' activities	Active	NA	NA	Leg	Lower extremities	Lower extremities	NA	Yes	Death	Death	Death	NA	NA	Hospital	NA	NA	NA	NA	NA	NA
220621	SPa22621	1	1	NA	Makawanpur	27.554675	85.023345	972	District	NA	NA	NA	Male	NA	June	Monsoon	2022	Agricultural land	Agricultural lands	Out	Inserting hand in a small mammalian hole	Inserting hand in a small mammalian hole	Disturbing snakes	Active	NA	NA	Hand	Upper extremities	Upper extremities	NA	Yes	Under treatment	Under treatment	Under treatment	NA	NA	NA	NA	NA	NA	NA	NA	NA
220622	TPN220622	1	1	1	Jhapa	26.720138	88.050057	186	Rural	Rural	15	Children	Male	NA	June	Monsoon	2022	Agricultural land	Agricultural lands	Out	Chasing the intruded elephant	Chasing the intruded elephant	Disturbing snakes	Active	NA	NA	NA	NA	NA	NA	Yes	Death	Death	Death	NA	NA	Hospital	NA	NA	NA	NA	NA	NA
150728	THT150728	1	1	NA	Bhaktapur	27.670587	85.436051	1316	Urban and semi-urban	Urban and semi-urban	NA	NA	Female	Morning	July	Monsoon	2015	Open toilet in the field	Toilet	Out	Going to or using open toilet	Going or using toilet	Going or using toilet	Active	NA	NA	NA	NA	NA	No	Yes	Under treatment	Under treatment	Under treatment	No	NA	NA	NA	NA	NA	NA	NA	NA
150728	THT150728	1	1	NA	Bhaktapur	27.670587	85.436051	1316	Urban and semi-urban	Urban and semi-urban	NA	NA	Male	Morning	July	Monsoon	2015	Open toilet in the field	Toilet	Out	Going to or using open toilet	Going or using toilet	Going or using toilet	Active	NA	NA	NA	NA	NA	No	Yes	Under treatment	Under treatment	Under treatment	No	NA	NA	NA	NA	NA	NA	NA	NA
211001	NN211001	1	1	1	Rautahat	26.783654	85.218213	76	Rural	Rural	35	Adults	Female	Early morning	October	Winter	2021	Open toilet in the field	Toilet	Out	Going to or using open toilet	Going or using toilet	Going or using toilet	Active	NA	NA	NA	NA	NA	Yes	No	Death	Death	Death	NA	NA	Own house	NA	NA	NA	NA	NA	NA
100622	KS100622	1	1	1	Bara	27.092296	85.080208	111	Rural	Rural	30	Adults	Female	Day	June	Monsoon	2010	Nearby house	Nearby house	Out	Working	Household chore	Household chores	Active	NA	NA	NA	NA	NA	Yes	No	Death	Death	Death	NA	NA	THs house	NA	NA	NA	NA	NA	NA
160607	SS160607	1	1	1	Nawalpur	27.61	83.95	184	Urban and semi-urban	Urban and semi-urban	61	Elders	Female	Morning	August	Monsoon	2016	Nearby house	Nearby house	Out	Picking up firewood from its pile in hut near to home	Household chore	Household chores	Active	NA	NA	NA	NA	NA	No	Yes	Death	Death	Death	No	NA	Hospital	NA	NA	NA	NA	NA	NA
180913	NN180913	1	1	NA	Morang	26.625276	87.376119	111	Urban and semi-urban	Urban and semi-urban	12	Children	Male	NA	September	Monsoon	2018	Nearby house	Nearby house	Out	Throwing dust	Throwing dust	Household chores	Active	NA	NA	NA	NA	NA	No	Yes	Recovered	Recovered	Recovered	No	NA	NA	NA	NA	NA	NA	NA	NA
150707	TRN150707	1	1	1	Kanchanpur	28.997048	80.299025	208	Urban and semi-urban	Urban and semi-urban	3	Children	Male	Day	July	Monsoon	2015	Nearby house	Nearby house	Out	Playing	Playing	Playing	Active	NA	NA	NA	NA	NA	No	Yes	Death	Death	Death	No	NA	Hospital	NA	NA	NA	NA	NA	NA
150712	THT150712	1	1	1	Doti	29.21	80.97	931	Rural	Rural	3	Children	Male	Day	July	Monsoon	2015	Nearby house	Nearby house	Out	Playing	Playing	Playing	Active	NA	NA	NA	NA	NA	No	Yes	Death	Death	Death	No	NA	On the way to H	NA	NA	NA	NA	NA	NA
170820	THT170820	1	1	1	Siraha	26.638822	86.497167	96	Rural	Rural	11	Children	Male	Morning	August	Monsoon	2017	Outdoor	Outdoor	Out	Playing	Playing	Playing	Active	NA	NA	NA	NA	NA	NA	Yes	Death	Death	Death	NA	NA	Hospital	NA	NA	NA	NA	NA	NA
220214	TKP220214	1	1	1	Morang	26.456563	87.509953	70	Urban and semi-urban	Urban and semi-urban	6	Children	Female	Day	August	Monsoon	2021	Nearby house	Nearby house	Out	Playing	Playing	Playing	Active	NA	NA	NA	NA	NA	NA	Yes	Death	Death	Death	NA	NA	Hospital	NA	NA	NA	NA	NA	NA
210813	KS210813	1	1	NA	Kaski	28.209583	83.985567	847	Urban and semi-urban	Urban and semi-urban	NA	Adults	Male	NA	August	Monsoon	2021	NA	NA	NA	Rescuing snake	Rescuing snake	Disturbing snakes	Active	NA	NA	NA	NA	NA	NA	Yes	Recovered	Recovered	Recovered	NA	NA	NA	NA	NA	NA	NA	NA	NA
200620	PP200620	1	1	NA	Parsa	27.035368	84.692409	82	Urban and semi-urban	Urban and semi-urban	27	Adults	Female	NA	June	Monsoon	2020	On the road	On the road	Out	Walking	Walking	Walking	Active	NA	NA	Leg	Lower extremities	Lower extremities	NA	Yes	Under treatment	Under treatment	Under treatment	NA	NA	NA	NA	NA	NA	NA	NA	NA
200808	SK200808	1	1	1	Saptari	26.507681	86.71925	76	Urban and semi-urban	Urban and semi-urban	16	Children	Male	NA	August	Monsoon	2020	Nearby house	Nearby house	Out	Walking	Walking	Walking	Active	NA	NA	NA	NA	NA	NA	Yes	Death	Death	Death	Yes	1	On the way to H	NA	NA	NA	NA	NA	NA
220907	KB220907	1	1	1	Salyan	28.509881	82.026929	1645	Urban and semi-urban	Urban and semi-urban	4	Children	Female	Evening	September	Monsoon	2022	On the road	On the road	Out	Walking	Walking	Walking	Active	NA	NA	NA	NA	NA	Yes	No	Death	Death	Death	NA	NA	THs house	NA	NA	NA	NA	NA	NA
150901	TKP150901	1	1	1	Saptari	26.46066	86.807007	69	Rural	Rural	16	Children	Female	Morning	August	Monsoon	2015	Agricultural land	Agricultural lands	Out	Going to a vegetable nursery to serve water to her father	Agricultural activities	Agricultural and labor-workers' activities	Active	NA	NA	NA	NA	NA	No	Yes	Death	Death	Death	No	NA	Hospital	Cobra	Naja sp.	Naja spp.	Cobras (Naja spp.)	NA	NA
160818	THT160818	1	1	1	Mahottari	26.802103	85.834085	85	Rural	Rural	55	Elders	Male	Morning	August	Monsoon	2016	Agricultural land	Agricultural lands	Out	Working at maize field	Agricultural activities	Agricultural and labor-workers' activities	Active	NA	NA	NA	NA	NA	NA	Yes	Death	Death	Death	NA	NA	Hospital	Cobra	Naja sp.	Naja spp.	Cobras (Naja spp.)	NA	NA
170707	THT170707	1	1	1	Rautahat	26.793308	85.210818	76	Rural	Rural	14	Children	Female	NA	July	Monsoon	2017	Agricultural land	Agricultural lands	Out	Working at paddy field	Agricultural activities	Agricultural and labor-workers' activities	Active	NA	NA	NA	NA	NA	NA	Yes	Death	Death	Death	Yes	1	Hospital	Cobra	Naja sp.	Naja spp.	Cobras (Naja spp.)	NA	NA
191011	NK191011	1	1	1	Dang	28.055762	82.418362	639	Urban and semi-urban	Urban and semi-urban	35	Adults	Male	Day	October	Winter	2019	Agricultural land	Agricultural lands	Out	Sowing lentil	Agricultural activities	Agricultural and labor-workers' activities	Active	NA	NA	NA	NA	NA	NA	Yes	Death	Death	Death	NA	NA	Hospital	Common Cobra	Naja naja	Naja spp.	Cobras (Naja spp.)	NA	NA
210619	KS210619	1	1	1	Jhapa	26.386932	88.006918	64	Rural	Rural	59	Elders	Male	Day	June	Monsoon	2021	Nearby house	Nearby house	Out	Caring cattle	Caring cattle	Agricultural and labor-workers' activities	Active	NA	NA	Leg	Lower extremities	Lower extremities	Yes	Yes	Death	Death	Death	No	NA	On the way to H	Cobra	Naja sp.	Naja spp.	Cobras (Naja spp.)	NA	3
220708	KP220708	1	1	NA	Morang	26.722351	87.439984	183	Rural	Rural	NA	NA	Male	Night	July	Monsoon	2017	Agricultural land	Agricultural lands	Out	Treading snake	Treading snake	Disturbing snakes	Active	NA	NA	Leg	Lower extremities	Lower extremities	NA	Yes	Recovered	Recovered	Recovered	No	NA	NA	Cobra	Naja sp.	Naja spp.	Cobras (Naja spp.)	NA	NA
180707	THT180707	1	1	1	Rautahat	26.918112	85.308048	86	Urban and semi-urban	Urban and semi-urban	12	Children	Female	NA	July	Monsoon	2018	Nearby house	Nearby house	Out	Collecting firewood	Household chore	Household chores	Active	NA	NA	NA	NA	NA	Yes	Yes	Death	Death	Death	NA	NA	On the way to H	Cobra	Naja sp.	Naja spp.	Cobras (Naja spp.)	NA	NA
170714	MN170714	1	1	NA	Panchthar	26.933296	87.689775	1601	Rural	Rural	NA	NA	Female	Day	July	Monsoon	2017	Agricultural land	Agricultural lands	Out	Cutting grasses	Agricultural activities	Agricultural and labor-workers' activities	Active	NA	NA	NA	NA	NA	Yes	Yes	Recovered	Recovered	Recovered	No	NA	NA	Moutain Pitviper	Ovophis monticola	Ovophis monticola	Pitvipers (O. monticola, Trimeresurus spp.)	NA	NA
201015	SK201015	1	1	1	Taplejung	27.51904	87.707409	2600	Rural	Rural	NA	NA	Female	Day	May	Pre-monsoon	2019	Agricultural land	Agricultural lands	Out	Cutting grasses	Agricultural activities	Agricultural and labor-workers' activities	Active	NA	NA	NA	NA	NA	Yes	Yes	Death	Death	Death	Yes	1	On the way to H	Mountain Pitviper	Ovophis monticola	Ovophis monticola	Pitvipers (O. monticola, Trimeresurus spp.)	NA	48
201015	SK201015	1	1	NA	Taplejung	27.5264	87.8	1670	Rural	Rural	NA	NA	Male	Night	September	Monsoon	2020	On the road	On the road	Out	Walking	Walking	Walking	Active	NA	NA	Cheek	Head	Head and neck	Yes	Yes	Under treatment	Under treatment	Under treatment	Yes	1	NA	Mountain Pitviper	Ovophis monticola	Ovophis monticola	Pitvipers (O. monticola, Trimeresurus spp.)	NA	NA
140929	OK140929	1	1	1	Lamjung	28.22	84.48	1665	Rural	Rural	NA	NA	Male	Day	September	Monsoon	2014	Agricultural land	Agricultural lands	Out	Cutting grasses	Agricultural activities	Agricultural and labor-workers' activities	Active	NA	NA	Hand	Upper extremities	Upper extremities	No	Yes	Death	Death	Death	Yes	1	Hospital	Green Pitviper	Trimeresurus sp.	Trimeresurus spp.	Pitvipers (O. monticola, Trimeresurus spp.)	26	NA
160618	KS160618	1	1	NA	Sindhupalchowk	27.950065	85.684903	1680	District	NA	42	Elders	Female	Day	June	Monsoon	2016	Agricultural land	Agricultural lands	Out	Cutting grasses	Agricultural activities	Agricultural and labor-workers' activities	Active	NA	NA	Hand	Upper extremities	Upper extremities	No	Yes	NA	NA	NA	No	NA	NA	Green Pitviper	Trimeresurus sp.	Trimeresurus spp.	Pitvipers (O. monticola, Trimeresurus spp.)	12	NA
210801	KS210801	1	1	NA	Sindhuli	27.20928	85.912092	519	Urban and semi-urban	Urban and semi-urban	NA	NA	Female	NA	July	Monsoon	2021	NA	NA	NA	Cutting grasses	Agricultural activities	Agricultural and labor-workers' activities	Active	NA	NA	NA	NA	NA	NA	Yes	Under treatment	Under treatment	Under treatment	NA	NA	NA	Green Pitviper	Trimeresurus sp.	Trimeresurus spp.	Pitvipers (O. monticola, Trimeresurus spp.)	NA	NA
150627	TRN150627	1	1	1	Kanchanpur	28.779951	80.268128	185	Rural	Rural	50	Elders	Male	Day	June	Monsoon	2015	Agricultural land	Agricultural lands	Out	Agricultural works	Agricultural activities	Agricultural and labor-workers' activities	Active	NA	NA	NA	NA	NA	No	Yes	Death	Death	Death	No	NA	Hospital	Unidentified snake	Unidentified snake	Unidentified snakes	NA	NA	NA
180607	MR180607	1	1	1	Morang	26.444385	87.451415	69	Rural	Rural	35	Adults	Male	Night	July	Monsoon	2018	Toilet	Toilet	Out	Going to or using toilet	Going or using toilet	Going or using toilet	Active	Social worker	Others	NA	NA	NA	NA	Yes	Death	Death	Death	No	No	Hospital	Unidentified snake	Unidentified snake	Unidentified snakes	NA	NA	NA
170804	OK170804	1	1	1	Mahottari	26.989377	85.890977	214	Urban and semi-urban	Urban and semi-urban	15	Children	Male	Night	July	Monsoon	2017	On the road	On the road	Out	Walking	Walking	Walking	Active	Student	Students	Leg	Lower extremities	Lower extremities	NA	No	Death	Death	Death	NA	NA	Own house	Krait	Bungarus sp.	Bungarus spp.	Kraits (Bungarus spp.)	NA	NA
170828	NPK170828	1	1	1	Salyan	28.514181	82.027221	582	Urban and semi-urban	Urban and semi-urban	13	Children	Female	Day	August	Monsoon	2017	Agricultural land	Agricultural lands	Out	Cutting grasses	Agricultural activities	Agricultural and labor-workers' activities	Active	Student	Students	NA	NA	NA	NA	Yes	Death	Death	Death	NA	NA	Hospital	NA	NA	NA	NA	NA	NA
220724	SK220724	1	1	1	Siraha	26.789448	86.328644	143	Urban and semi-urban	Urban and semi-urban	6	Children	Male	Day	July	Monsoon	2022	Banana field	Agricultural lands	Out	Playing	Playing	Playing	Active	Student	Students	NA	NA	NA	NA	Yes	Death	Death	Death	No	NA	On the way to H	NA	NA	NA	NA	NA	NA
220729	KS220729	1	1	1	Jhapa	26.65503	88.1389	127	Urban and semi-urban	Urban and semi-urban	40	Adults	Female	NA	July	Monsoon	2022	House	Houses and public buildings	In	NA	NA	NA	NA	Healthcare volunteer	Employed persons	NA	NA	NA	NA	Yes	Death	Death	Death	Yes	1	On the way to H	Common Cobra	Naja naja	Naja spp.	Cobras (Naja spp.)	NA	NA
150901	TKP150901	1	1	1	Rasuwa	28.014193	85.287766	1788	Rural	Rural	41	Elders	Female	Night	September	Monsoon	2015	Indoor	Indoor	In	NA	NA	NA	NA	NA	NA	NA	NA	NA	No	Yes	Death	Death	Death	No	NA	Hospital	NA	NA	NA	NA	NA	NA
150906	TKP150906	1	1	1	Dang	28.058763	82.486105	703	Urban and semi-urban	Urban and semi-urban	9	Children	Female	Night	September	Monsoon	2015	Indoor	Indoor	In	NA	NA	NA	NA	NA	NA	NA	NA	NA	No	Yes	Death	Death	Death	No	NA	On the way to H	NA	NA	NA	NA	NA	NA
150906	TKP150906	1	1	1	Dang	28.058763	82.486105	703	Urban and semi-urban	Urban and semi-urban	12	Children	Male	Night	September	Monsoon	2015	Indoor	Indoor	In	NA	NA	NA	NA	NA	NA	NA	NA	NA	No	Yes	Death	Death	Death	No	NA	Hospital	NA	NA	NA	NA	NA	NA
160811	MR160811	1	1	1	Udayapur	26.740943	86.995936	93	Rural	Rural	40	Adults	Female	NA	August	Monsoon	2016	House	Houses and public buildings	In	NA	NA	NA	NA	NA	NA	NA	NA	NA	NA	Yes	Death	Death	Death	No	NA	On the way to H	NA	NA	NA	NA	NA	NA
160811	MR160811	1	1	1	Udayapur	26.740943	86.995936	93	Rural	Rural	15	Children	Male	NA	August	Monsoon	2016	House	Houses and public buildings	In	NA	NA	NA	NA	NA	NA	NA	NA	NA	NA	Yes	Death	Death	Death	No	NA	On the way to H	NA	NA	NA	NA	NA	NA
200610	SK200610	1	1	NA	Surkhet	28.656333	81.409581	342	Rural	Rural	50	Elders	Male	Night	June	Monsoon	2020	House	Houses and public buildings	In	NA	NA	NA	NA	NA	NA	NA	NA	NA	NA	Yes	Under treatment	Under treatment	Under treatment	NA	NA	NA	NA	NA	NA	NA	NA	NA
170707	THT170707	1	1	1	Rautahat	26.782557	85.278406	73	Urban and semi-urban	Urban and semi-urban	45	Elders	Female	NA	July	Monsoon	2017	Yard	Immediate vicinity of houses	In	NA	NA	NA	NA	NA	NA	NA	NA	NA	NA	Yes	Death	Death	Death	NA	NA	Hospital	Cobra	Naja sp.	Naja spp.	Cobras (Naja spp.)	NA	NA
190816	NL190816	1	1	1	Saptari	26.634692	86.667348	121	Urban and semi-urban	Urban and semi-urban	2	Children	Female	NA	July	Monsoon	2018	House	Houses and public buildings	In	NA	NA	NA	NA	NA	NA	NA	NA	NA	NA	No	Death	Death	Death	NA	NA	Own house	Cobra	Naja sp.	Naja spp.	Cobras (Naja spp.)	NA	NA
190623	CS190623	1	1	NA	Gorkha	28.285612	84.860936	2870	District	NA	58	Elders	Male	Morning	June	Monsoon	2019	Indoor	Indoor	In	NA	NA	NA	NA	NA	NA	NA	NA	NA	NA	Yes	NA	NA	NA	NA	NA	NA	Green Pitviper	Trimeresurus sp.	Trimeresurus spp.	Pitvipers (O. monticola, Trimeresurus spp.)	5	NA
190526	MR190526	1	1	1	Udayapur	26.902626	86.254946	181	Urban and semi-urban	Urban and semi-urban	65	Elders	Female	Evening	May	Pre-monsoon	2019	Yard	Immediate vicinity of houses	In	NA	NA	NA	NA	NA	NA	NA	NA	NA	NA	Yes	Death	Death	Death	Yes	1	On the way to H	Unidentified snake	Unidentified snake	Unidentified snakes	NA	NA	NA
211016	DS211016	1	1	1	Taplejung	27.378916	87.702962	1572	Urban and semi-urban	Urban and semi-urban	25	Adults	Male	Night	October	Winter	2021	House	Houses and public buildings	In	NA	NA	NA	NA	Traditional Healer	Others	Hand	Upper extremities	Upper extremities	Yes	Yes	Death	Death	Death	NA	NA	Hospital	NA	NA	NA	NA	NA	NA
220622	OK220622	1	1	1	Rolpa	28.186381	82.503698	1843	Rural	Rural	17	Children	Female	NA	June	Monsoon	2022	House	Houses and public buildings	In	NA	NA	NA	NA	Student	Students	NA	NA	NA	NA	No	Death	Death	Death	NA	NA	NA	NA	NA	NA	NA	NA	NA
170804	OK170804	1	1	1	Mahottari	26.989377	85.890977	214	Urban and semi-urban	Urban and semi-urban	4	Children	Female	NA	August	Monsoon	2017	NA	NA	NA	NA	NA	NA	NA	NA	NA	NA	NA	NA	NA	NA	Death	Death	Death	NA	NA	NA	Krait	Bungarus sp.	Bungarus spp.	Kraits (Bungarus spp.)	NA	NA
170829	MR170829	1	1	NA	Saptari	26.5142	86.817179	73	Rural	Rural	35	Adults	Female	NA	August	Monsoon	2017	NA	NA	NA	NA	NA	NA	NA	NA	NA	NA	NA	NA	NA	Yes	Under treatment	Under treatment	Under treatment	Yes	1	NA	Krait	Bungarus sp.	Bungarus spp.	Kraits (Bungarus spp.)	NA	NA
221010	SK221010	1	1	1	Syangja	27.97979	83.762301	769	Urban and semi-urban	Urban and semi-urban	55	Elders	Male	Night	October	Winter	2022	NA	NA	NA	NA	NA	NA	NA	NA	NA	Hand	Upper extremities	Upper extremities	NA	Yes	Death	Death	Death	Yes	1	Hospital	Krait	Bungarus sp.	Bungarus spp.	Kraits (Bungarus spp.)	NA	NA
100623	KS100623	1	1	1	Kanchanpur	28.9946	80.29963	262	Urban and semi-urban	Urban and semi-urban	1.5	Children	Male	NA	June	Monsoon	2010	NA	NA	NA	NA	NA	NA	NA	NA	NA	NA	NA	NA	NA	Yes	Death	Death	Death	NA	NA	Hospital	NA	NA	NA	NA	NA	NA
100703	KS100703	1	1	1	Udayapur	26.78	86.84	124	Rural	Rural	55	Elders	Female	NA	July	Monsoon	2010	NA	NA	NA	NA	NA	NA	NA	NA	NA	NA	NA	NA	NA	Yes	Death	Death	Death	NA	NA	Hospital	NA	NA	NA	NA	NA	NA
120628	KS120628	1	1	1	Saptari	26.58998	86.807028	91	Rural	Rural	58	Elders	Female	NA	June	Monsoon	2012	NA	NA	NA	NA	NA	NA	NA	NA	NA	NA	NA	NA	Yes	No	Death	Death	Death	NA	NA	THs house	NA	NA	NA	NA	NA	NA
120628	KS120628	1	1	1	Saptari	26.505837	86.859646	72	Rural	Rural	8	Children	Female	Day	June	Monsoon	2012	NA	NA	NA	NA	NA	NA	NA	NA	NA	NA	NA	NA	Yes	Yes	Death	Death	Death	No	NA	On the way to H	NA	NA	NA	NA	NA	NA
121009	DN121009	1	1	1	Bardiya	28.45	81.31	166	Rural	Rural	NA	Adults	Female	NA	September	Monsoon	2012	NA	NA	NA	NA	NA	NA	NA	NA	NA	NA	NA	NA	Yes	No	Death	Death	Death	No	NA	THs house	NA	NA	NA	NA	NA	NA
130702	KS130702	1	1	NA	Kailali	28.525	81.120833	157	Urban and semi-urban	Urban and semi-urban	10	Children	Female	Night	July	Monsoon	2013	NA	NA	NA	NA	NA	NA	NA	NA	NA	NA	NA	NA	Yes	Yes	Under treatment	Under treatment	Under treatment	No	NA	NA	NA	NA	NA	NA	NA	NA
140826	k.jp140826	1	1	1	Bara	27.006031	84.97928	89	Rural	Rural	70	Elders	Male	NA	August	Monsoon	2014	NA	NA	NA	NA	NA	NA	NA	NA	NA	NA	NA	NA	NA	Yes	Death	Death	Death	Yes	1	Hospital	NA	NA	NA	NA	NA	NA
150820	THT150820	1	1	NA	Saptari	26.517312	86.819556	77	Rural	Rural	32	Adults	Female	NA	August	Monsoon	2015	NA	NA	NA	NA	NA	NA	NA	NA	NA	NA	NA	NA	NA	Yes	Under treatment	Under treatment	Under treatment	No	NA	NA	NA	NA	NA	NA	NA	NA
150820	THT150820	1	1	NA	Saptari	26.501521	86.726922	74	Rural	Rural	30	Adults	Male	NA	August	Monsoon	2015	NA	NA	NA	NA	NA	NA	NA	NA	NA	NA	NA	NA	NA	Yes	Under treatment	Under treatment	Under treatment	No	NA	NA	NA	NA	NA	NA	NA	NA
150820	THT150820	1	1	NA	Saptari	26.46066	86.807007	69	Rural	Rural	29	Adults	Male	NA	August	Monsoon	2015	NA	NA	NA	NA	NA	NA	NA	NA	NA	NA	NA	NA	No	Yes	Under treatment	Under treatment	Under treatment	No	NA	NA	NA	NA	NA	NA	NA	NA
150820	THT150820	1	1	NA	Saptari	26.599919	86.716503	106	Rural	Rural	35	Adults	Male	NA	August	Monsoon	2015	NA	NA	NA	NA	NA	NA	NA	NA	NA	NA	NA	NA	No	Yes	Under treatment	Under treatment	Under treatment	No	NA	NA	NA	NA	NA	NA	NA	NA
150820	THT150820	1	1	NA	Saptari	26.488417	86.675957	65	Rural	Rural	15	Children	Male	NA	August	Monsoon	2015	NA	NA	NA	NA	NA	NA	NA	NA	NA	NA	NA	NA	No	Yes	Under treatment	Under treatment	Under treatment	No	NA	NA	NA	NA	NA	NA	NA	NA
150820	THT150820	1	1	NA	Saptari	26.578639	86.838746	107	Rural	Rural	60	Elders	Male	NA	August	Monsoon	2015	NA	NA	NA	NA	NA	NA	NA	NA	NA	NA	NA	NA	No	Yes	Under treatment	Under treatment	Under treatment	No	NA	NA	NA	NA	NA	NA	NA	NA
160607	SS160607	1	1	1	Nawalpur	27.577926	84.086852	153	Urban and semi-urban	Urban and semi-urban	10	Children	Female	Morning	July	Monsoon	2016	NA	NA	NA	NA	NA	NA	NA	NA	NA	NA	NA	NA	No	Yes	Death	Death	Death	No	NA	Hospital	NA	NA	NA	NA	NA	NA
160628	IK160628	1	1	1	Kanchanpur	28.957358	80.388133	256	Urban and semi-urban	Urban and semi-urban	30	Adults	Male	NA	June	Monsoon	2016	NA	NA	NA	NA	NA	NA	NA	NA	NA	NA	NA	NA	NA	Yes	Death	Death	Death	Yes	1	Hospital	NA	NA	NA	NA	NA	NA
160628	TKP160628	1	1	1	Kanchanpur	28.957358	80.388133	261	Urban and semi-urban	Urban and semi-urban	30	Adults	Male	NA	June	Monsoon	2016	NA	NA	NA	NA	NA	NA	NA	NA	NA	NA	NA	NA	NA	Yes	Death	Death	Death	Yes	1	Hospital	NA	NA	NA	NA	NA	NA
160825	THT160825	1	1	1	Bara	27.114091	85.168731	125	Urban and semi-urban	Urban and semi-urban	18	Adults	Female	NA	July	Monsoon	2016	NA	NA	NA	NA	NA	NA	NA	NA	NA	NA	NA	NA	NA	Yes	Death	Death	Death	NA	NA	Hospital	NA	NA	NA	NA	NA	NA
160906	THT160906	1	1	1	Kathmandu	27.725833	85.411667	1347	Urban and semi-urban	Urban and semi-urban	55	Elders	Male	NA	September	Monsoon	2016	NA	NA	NA	NA	NA	NA	NA	NA	NA	NA	NA	NA	NA	Yes	Death	Death	Death	Yes	1	Hospital	NA	NA	NA	NA	NA	NA
160912	KS160912	1	1	1	Ilam	26.708288	87.730488	177	Rural	Rural	NA	NA	Male	NA	September	Monsoon	2011	NA	NA	NA	NA	NA	NA	NA	NA	NA	NA	NA	NA	NA	No	Death	Death	Death	NA	NA	Own house	NA	NA	NA	NA	NA	NA
170823	TKP170823	1	1	1	Kanchanpur	28.963888	80.185065	219	District	NA	NA	NA	Female	NA	August	Monsoon	2017	NA	NA	NA	NA	NA	NA	NA	NA	NA	NA	NA	NA	NA	Yes	Death	Death	Death	No	NA	Hospital	NA	NA	NA	NA	NA	NA
170829	MR170829	1	1	1	Saptari	26.505837	86.859646	72	Urban and semi-urban	Urban and semi-urban	19	Adults	Female	NA	August	Monsoon	2017	NA	NA	NA	NA	NA	NA	NA	NA	NA	NA	NA	NA	NA	Yes	Brought dead	Death	Death	NA	NA	On the way to H	NA	NA	NA	NA	NA	NA
170829	MR170829	1	1	1	Saptari	26.529791	86.874712	74	Urban and semi-urban	Urban and semi-urban	65	Elders	Male	NA	August	Monsoon	2017	NA	NA	NA	NA	NA	NA	NA	NA	NA	NA	NA	NA	NA	Yes	Death	Death	Death	Yes	1	On the way to H	NA	NA	NA	NA	NA	NA
170901	NN170901	1	1	NA	Saptari	26.514185	86.817059	74	Rural	Rural	NA	Adults	Female	NA	August	Monsoon	2017	NA	NA	NA	NA	NA	NA	NA	NA	NA	NA	NA	NA	NA	Yes	Under treatment	Under treatment	Under treatment	NA	NA	NA	NA	NA	NA	NA	NA	NA
170901	NN170901	1	1	1	Saptari	26.474298	86.789186	70	Rural	Rural	NA	Children	Female	NA	August	Monsoon	2017	NA	NA	NA	NA	NA	NA	NA	NA	NA	NA	NA	NA	NA	NA	Death	Death	Death	NA	NA	NA	NA	NA	NA	NA	NA	NA
171025	THT171025	1	1	1	Kanchanpur	28.779951	80.268128	185	Rural	Rural	25	Adults	Female	NA	October	Winter	2017	NA	NA	NA	NA	NA	NA	NA	NA	NA	NA	NA	NA	NA	Yes	Death	Death	Death	NA	NA	Hospital	NA	NA	NA	NA	NA	NA
171025	THT171025	1	1	NA	Kanchanpur	28.779951	80.268128	178	Rural	Rural	23	Adults	Male	NA	October	Winter	2017	NA	NA	NA	NA	NA	NA	NA	NA	NA	NA	NA	NA	NA	Yes	Under treatment	Under treatment	Under treatment	NA	NA	NA	NA	NA	NA	NA	NA	NA
180529	N24N180529	1	1	1	Dang	28.1	82.333333	630	Urban and semi-urban	Urban and semi-urban	9	Children	Male	NA	May	Pre-monsoon	2018	NA	NA	NA	NA	NA	NA	NA	NA	NA	NA	NA	NA	NA	Yes	Death	Death	Death	Yes	1	On the way to H	NA	NA	NA	NA	NA	NA
180617	HP180617	1	1	1	Mahottari	27.042506	85.869385	296	Urban and semi-urban	Urban and semi-urban	4	Children	Female	NA	June	Monsoon	2018	NA	NA	NA	NA	NA	NA	NA	NA	NA	NA	NA	NA	NA	Yes	Death	Death	Death	Yes	1	NA	NA	NA	NA	NA	NA	NA
180623	TK180623	1	1	1	Dang	28.069437	82.234812	567	Urban and semi-urban	Urban and semi-urban	35	Adults	Female	NA	June	Monsoon	2018	NA	NA	NA	NA	NA	NA	NA	NA	NA	NA	NA	NA	NA	Yes	Death	Death	Death	NA	NA	Hospital	NA	NA	NA	NA	NA	NA
180702	AP180702	1	1	1	Mahottari	26.992481	85.891744	221	Urban and semi-urban	Urban and semi-urban	1	Children	Female	NA	June	Monsoon	2018	NA	NA	NA	NA	NA	NA	NA	NA	NA	NA	NA	NA	NA	NA	Death	Death	Death	NA	NA	NA	NA	NA	NA	NA	NA	NA
180801	NN180801	1	1	1	Udayapur	26.919808	86.272086	189	Urban and semi-urban	Urban and semi-urban	10	Children	Male	NA	July	Monsoon	2018	NA	NA	NA	NA	NA	NA	NA	NA	NA	NA	NA	NA	NA	NA	Death	Death	Death	NA	NA	NA	NA	NA	NA	NA	NA	NA
180829	AP180829	1	1	1	Jhapa	26.548009	88.086455	91	Urban and semi-urban	Urban and semi-urban	3	Children	Male	NA	August	Monsoon	2018	NA	NA	NA	NA	NA	NA	NA	NA	NA	NA	NA	NA	NA	Yes	Death	Death	Death	NA	NA	On the way to H	NA	NA	NA	NA	NA	NA
180903	SP180903	1	1	1	Surkhet	28.793049	81.385366	336	Urban and semi-urban	Urban and semi-urban	8	Children	Female	NA	September	Monsoon	2018	NA	NA	NA	NA	NA	NA	NA	NA	NA	NA	NA	NA	NA	Yes	Death	Death	Death	NA	NA	NA	NA	NA	NA	NA	NA	NA
180911	TKP180911	1	1	1	Jhapa	26.423137	87.997164	68	Urban and semi-urban	Urban and semi-urban	14	Children	Female	NA	August	Monsoon	2018	NA	NA	NA	NA	NA	NA	NA	NA	NA	NA	NA	NA	NA	Yes	Death	Death	Death	NA	NA	Hospital	NA	NA	NA	NA	2	NA
180913	NN180913	1	1	1	Saptari	26.529842	86.83253	77	Urban and semi-urban	Urban and semi-urban	60	Elders	Female	NA	September	Monsoon	2018	NA	NA	NA	NA	NA	NA	NA	NA	NA	NA	NA	NA	Yes	Yes	Death	Death	Death	No	NA	On the way to H	NA	NA	NA	NA	NA	NA
190627	TKP190627	1	1	1	Morang	26.658418	87.430557	222	Rural	Rural	3	Children	Male	Day	June	Monsoon	2019	NA	NA	NA	NA	NA	NA	NA	NA	NA	NA	NA	NA	NA	Yes	Death	Death	Death	NA	NA	On the way to H	NA	NA	NA	NA	3.166666667	NA
190708	KO190708	1	1	1	Doti	29.161496	80.959642	1392	Rural	Rural	9	Children	Male	NA	July	Monsoon	2019	NA	NA	NA	NA	NA	NA	NA	NA	NA	NA	NA	NA	NA	NA	Death	Death	Death	NA	NA	NA	NA	NA	NA	NA	NA	NA
190708	KO190708	1	1	1	Doti	29.242262	80.905219	567	Urban and semi-urban	Urban and semi-urban	42	Elders	Female	NA	July	Monsoon	2019	NA	NA	NA	NA	NA	NA	NA	NA	NA	NA	NA	NA	NA	NA	Death	Death	Death	NA	NA	NA	NA	NA	NA	NA	NA	NA
190712	RSB190712	1	1	1	Sindhuli	26.968535	86.281782	177	District	NA	65	Elders	Female	NA	July	Monsoon	2017	NA	NA	NA	NA	NA	NA	NA	NA	NA	NA	NA	NA	NA	Yes	Death	Death	Death	NA	NA	Hospital	NA	NA	NA	NA	NA	NA
190712	MR190712	1	1	1	Sarlahi	27.092248	85.571501	148	Urban and semi-urban	Urban and semi-urban	2	Children	Female	Evening	July	Monsoon	2019	NA	NA	NA	NA	NA	NA	NA	NA	NA	NA	NA	NA	NA	Yes	Death	Death	Death	NA	NA	Hospital	NA	NA	NA	NA	NA	NA
190715	N24H190715	1	1	NA	Baitadi	29.554678	80.423547	1629	District	NA	NA	Adults	Female	NA	July	Monsoon	2019	NA	NA	NA	NA	NA	NA	NA	NA	NA	NA	NA	NA	NA	Yes	Under treatment	Under treatment	Under treatment	NA	NA	NA	NA	NA	NA	NA	NA	NA
190715	NM190715	1	1	1	Rautahat	26.824319	85.305822	77	Rural	Rural	25	Adults	Female	NA	July	Monsoon	2019	NA	NA	NA	NA	NA	NA	NA	NA	NA	NA	NA	NA	NA	NA	Death	Death	Death	NA	NA	NA	NA	NA	NA	NA	NA	NA
190715	N24H190715	1	1	NA	Saptari	26.5142	86.817179	73	Rural	Rural	50	Elders	Male	NA	July	Monsoon	2019	NA	NA	NA	NA	NA	NA	NA	NA	NA	NA	NA	NA	NA	Yes	Under treatment	Under treatment	Under treatment	NA	NA	NA	NA	NA	NA	NA	NA	NA
190715	N24H190715	1	1	NA	Saptari	26.541646	86.756767	83	Urban and semi-urban	Urban and semi-urban	36	Adults	Male	NA	July	Monsoon	2019	NA	NA	NA	NA	NA	NA	NA	NA	NA	NA	NA	NA	NA	Yes	Under treatment	Under treatment	Under treatment	NA	NA	NA	NA	NA	NA	NA	NA	NA
190715	N24H190715	1	1	NA	Saptari	26.503191	86.859411	74	Urban and semi-urban	Urban and semi-urban	62	Elders	Male	NA	July	Monsoon	2019	NA	NA	NA	NA	NA	NA	NA	NA	NA	NA	NA	NA	NA	Yes	Under treatment	Under treatment	Under treatment	NA	NA	NA	NA	NA	NA	NA	NA	NA
190727	MR190727	1	1	1	Udayapur	26.742589	86.996417	97	Urban and semi-urban	Urban and semi-urban	14	Children	Female	NA	June	Monsoon	2019	NA	NA	NA	NA	NA	NA	NA	NA	NA	NA	NA	NA	NA	Yes	Death	Death	Death	NA	NA	NA	NA	NA	NA	NA	NA	NA
190816	NL190816	1	1	1	Saptari	26.612872	86.598275	106	Urban and semi-urban	Urban and semi-urban	10	Children	Male	Evening	July	Monsoon	2019	NA	NA	NA	NA	NA	NA	NA	NA	NA	NA	NA	NA	Yes	Yes	Death	Death	Death	NA	NA	On the way to H	NA	NA	NA	NA	NA	NA
191024	IO191024	1	1	1	Humla	29.941011	81.856791	2088	Rural	Rural	1	Children	Male	NA	April	Pre-monsoon	2019	NA	NA	NA	NA	NA	NA	NA	NA	NA	NA	NA	NA	Yes	No	Death	Death	Death	NA	NA	THs house	NA	NA	NA	NA	NA	NA
191024	IO191024	1	1	1	Humla	29.713333	81.964472	2448	Rural	Rural	4	Children	Female	NA	July	Monsoon	2018	NA	NA	NA	NA	NA	NA	NA	NA	NA	NA	NA	NA	Yes	No	Death	Death	Death	NA	NA	THs house	NA	NA	NA	NA	NA	NA
200611	HKA200611	1	1	1	Sunsari	26.80589	87.284634	312	Urban and semi-urban	Urban and semi-urban	NA	Children	Female	NA	June	Monsoon	2020	NA	NA	NA	NA	NA	NA	NA	NA	NA	Leg	Lower extremities	Lower extremities	Yes	Yes	Death	Death	Death	No	NA	On the way to H	NA	NA	NA	NA	NA	NA
200619	RD200619	1	1	1	Saptari	26.643743	86.575402	111	Rural	Rural	19	Adults	Female	Day	June	Monsoon	2020	NA	NA	NA	NA	NA	NA	NA	NA	NA	NA	NA	NA	NA	Yes	Death	Death	Death	NA	NA	Hospital	NA	NA	NA	NA	NA	NA
200619	RD200619	1	1	1	Saptari	26.565285	86.746666	92	Urban and semi-urban	Urban and semi-urban	40	Adults	Female	Day	June	Monsoon	2020	NA	NA	NA	NA	NA	NA	NA	NA	NA	NA	NA	NA	NA	Yes	Death	Death	Death	NA	NA	Hospital	NA	NA	NA	NA	NA	NA
200621	KH200621	1	1	1	Bara	26.906782	85.111626	84	Urban and semi-urban	Urban and semi-urban	NA	Adults	Female	Morning	June	Monsoon	2020	NA	NA	NA	NA	NA	NA	NA	NA	NA	NA	NA	NA	NA	Yes	Death	Death	Death	NA	NA	Hospital	NA	NA	NA	NA	NA	NA
200701	HS200701	1	1	1	Kanchanpur	28.834363	80.358155	195	Urban and semi-urban	Urban and semi-urban	5	Children	Female	NA	June	Monsoon	2020	NA	NA	NA	NA	NA	NA	NA	NA	NA	NA	NA	NA	NA	Yes	Death	Death	Death	NA	NA	Hospital	NA	NA	NA	NA	NA	NA
200701	HS200701	1	1	1	Kanchanpur	28.98728	80.165185	230	Urban and semi-urban	Urban and semi-urban	14	Children	Male	Night	June	Monsoon	2020	NA	NA	NA	NA	NA	NA	NA	NA	NA	NA	NA	NA	NA	Yes	Death	Death	Death	NA	NA	Hospital	NA	NA	NA	NA	NA	NA
200704	GP200704	1	1	1	Dhanusha	26.835048	86.012157	106	District	NA	NA	Children	Male	NA	July	Monsoon	2020	NA	NA	NA	NA	NA	NA	NA	NA	NA	NA	NA	NA	NA	NA	Death	Death	Death	NA	NA	NA	NA	NA	NA	NA	NA	NA
200704	GP200704	1	1	1	Siraha	26.639741	86.185347	74	District	NA	NA	Children	Female	NA	July	Monsoon	2020	NA	NA	NA	NA	NA	NA	NA	NA	NA	NA	NA	NA	NA	NA	Death	Death	Death	NA	NA	NA	NA	NA	NA	NA	NA	NA
200704	GP200704	1	1	1	Siraha	26.639741	86.185347	74	District	NA	NA	Children	Female	NA	July	Monsoon	2020	NA	NA	NA	NA	NA	NA	NA	NA	NA	NA	NA	NA	NA	NA	Death	Death	Death	NA	NA	NA	NA	NA	NA	NA	NA	NA
200706	TKP200706	1	1	1	Kanchanpur	28.833333	80.333333	192	District	NA	14	Children	NA	NA	July	Monsoon	2020	NA	NA	NA	NA	NA	NA	NA	NA	NA	NA	NA	NA	NA	Yes	Death	Death	Death	Yes	1	On the way to H	NA	NA	NA	NA	NA	NA
200715	HN200715	1	1	1	Baitadi	29.39377	80.28631	982	Rural	Rural	17	Children	Female	NA	July	Monsoon	2020	NA	NA	NA	NA	NA	NA	NA	NA	NA	NA	NA	NA	NA	Yes	Death	Death	Death	NA	NA	On the way to H	NA	NA	NA	NA	NA	NA
200716	NN200716	1	1	NA	Bardiya	28.442274	81.264159	164	Urban and semi-urban	Urban and semi-urban	31	Adults	Male	NA	July	Monsoon	2020	NA	NA	NA	NA	NA	NA	NA	NA	NA	NA	NA	NA	NA	Yes	Recovered	Recovered	Recovered	NA	NA	NA	NA	NA	NA	NA	NA	NA
200717	TO200717	1	1	1	Dang	28.058763	82.486105	703	Urban and semi-urban	Urban and semi-urban	11	Children	Female	NA	July	Monsoon	2020	NA	NA	NA	NA	NA	NA	NA	NA	NA	NA	NA	NA	NA	NA	Death	Death	Death	NA	NA	NA	NA	NA	NA	NA	NA	NA
200727	TKP200727	1	1	NA	Taplejung	27.51904	87.707409	2696	Rural	Rural	3	Children	Male	NA	July	Monsoon	2012	NA	NA	NA	NA	NA	NA	NA	NA	NA	NA	NA	NA	NA	NA	NA	NA	NA	NA	NA	NA	NA	NA	NA	NA	NA	NA
200727	TKP200727	1	1	NA	Taplejung	27.51904	87.707409	2696	Rural	Rural	NA	Adults	Male	NA	July	Monsoon	2015	NA	NA	NA	NA	NA	NA	NA	NA	NA	Hand	Upper extremities	Upper extremities	No	Yes	Amputation of finger	Amputation of finger	Recovered	Yes	1	NA	NA	NA	NA	NA	72	NA
200803	THT200803	1	1	1	Banke	28.101234	81.822565	172	District	NA	NA	Children	NA	NA	August	Monsoon	2020	NA	NA	NA	NA	NA	NA	NA	NA	NA	NA	NA	NA	NA	Yes	Death	Death	Death	NA	NA	On the way to H	NA	NA	NA	NA	NA	NA
200803	THT200803	1	1	1	Dang	27.99997	82.475276	615	District	NA	NA	Children	NA	NA	August	Monsoon	2020	NA	NA	NA	NA	NA	NA	NA	NA	NA	NA	NA	NA	NA	Yes	Death	Death	Death	NA	NA	On the way to H	NA	NA	NA	NA	NA	NA
200803	THT200803	1	1	1	Kailali	28.683333	80.866667	180	District	NA	NA	Children	NA	NA	August	Monsoon	2020	NA	NA	NA	NA	NA	NA	NA	NA	NA	NA	NA	NA	NA	Yes	Death	Death	Death	NA	NA	On the way to H	NA	NA	NA	NA	NA	NA
200919	PPa200919	1	1	1	Kapilvastu	27.56538	83.00675	102	Urban and semi-urban	Urban and semi-urban	NA	NA	Female	Day	September	Monsoon	2020	NA	NA	NA	NA	NA	NA	NA	NA	NA	NA	NA	NA	Yes	Yes	Death	Death	Death	No	NA	On the way to H	NA	NA	NA	NA	4	4
200927	DK200927	1	1	NA	Dang	27.78	82.53	268	Rural	Rural	8	Children	Male	NA	September	Monsoon	2020	NA	NA	NA	NA	NA	NA	NA	NA	NA	NA	NA	NA	NA	Yes	Recovered	Recovered	Recovered	NA	NA	NA	NA	NA	NA	NA	NA	NA
200927	DK200927	1	1	NA	Dang	27.78	82.53	268	Rural	Rural	80	Elders	Male	NA	September	Monsoon	2020	NA	NA	NA	NA	NA	NA	NA	NA	NA	NA	NA	NA	NA	Yes	Recovered	Recovered	Recovered	NA	NA	NA	NA	NA	NA	NA	NA	NA
210609	IN210609	1	1	1	Saptari	26.446676	86.716472	65	Rural	Rural	50	Elders	Male	NA	June	Monsoon	2021	NA	NA	NA	NA	NA	NA	NA	NA	NA	NA	NA	NA	NA	NA	Death	Death	Death	NA	NA	NA	NA	NA	NA	NA	NA	NA
210609	IN210609	1	1	1	Parasi	27.55369	83.79518	128	Urban and semi-urban	Urban and semi-urban	50	Elders	Male	NA	June	Monsoon	2021	NA	NA	NA	NA	NA	NA	NA	NA	NA	NA	NA	NA	NA	NA	Death	Death	Death	NA	NA	NA	NA	NA	NA	NA	NA	NA
210707	KS210707	1	1	NA	Kanchanpur	28.953549	80.244221	209	Urban and semi-urban	Urban and semi-urban	NA	Children	Male	NA	July	Monsoon	2021	NA	NA	NA	NA	NA	NA	NA	NA	NA	NA	NA	NA	Yes	Yes	Recovered	Recovered	Recovered	No	NA	NA	NA	NA	NA	NA	NA	NA
210707	KS210707	1	1	NA	Kanchanpur	29.009972	80.136712	232	Urban and semi-urban	Urban and semi-urban	70	Elders	Male	NA	July	Monsoon	2021	NA	NA	NA	NA	NA	NA	NA	NA	NA	NA	NA	NA	Yes	Yes	Recovered	Recovered	Recovered	No	NA	NA	NA	NA	NA	NA	NA	NA
210710	HP210710	1	1	1	Nawalpur	27.705086	84.390924	188	Urban and semi-urban	Urban and semi-urban	4	Children	Male	NA	July	Monsoon	2021	NA	NA	NA	NA	NA	NA	NA	NA	NA	NA	NA	NA	NA	NA	Death	Death	Death	NA	NA	NA	NA	NA	NA	NA	NA	NA
210710	HP210710	1	1	1	Nawalpur	27.705086	84.390924	188	Urban and semi-urban	Urban and semi-urban	83	Elders	Male	NA	July	Monsoon	2021	NA	NA	NA	NA	NA	NA	NA	NA	NA	NA	NA	NA	NA	NA	Death	Death	Death	NA	NA	NA	NA	NA	NA	NA	NA	NA
210801	SK210801	1	1	1	Mahottari	26.999449	85.902338	275	Urban and semi-urban	Urban and semi-urban	15	Children	Male	NA	July	Monsoon	2021	NA	NA	NA	NA	NA	NA	NA	NA	NA	NA	NA	NA	NA	Yes	Death	Death	Death	NA	NA	NA	NA	NA	NA	NA	NA	NA
210807	TKP210807	1	1	1	Mahottari	26.993389	85.884552	213	Urban and semi-urban	Urban and semi-urban	16	Children	Male	NA	July	Monsoon	2021	NA	NA	NA	NA	NA	NA	NA	NA	NA	NA	NA	NA	NA	Yes	Death	Death	Death	Yes	1	On the way to H	NA	NA	NA	NA	NA	NA
210908	SK210908	1	1	1	Mahottari	26.688595	85.823309	68	Rural	Rural	7	Children	Female	Night	September	Monsoon	2021	NA	NA	NA	NA	NA	NA	NA	NA	NA	NA	NA	NA	NA	NA	Death	Death	Death	NA	NA	NA	NA	NA	NA	NA	NA	NA
210908	SK210908	1	1	1	Mahottari	26.726878	85.747797	70	Urban and semi-urban	Urban and semi-urban	4	Children	Female	Night	September	Monsoon	2021	NA	NA	NA	NA	NA	NA	NA	NA	NA	NA	NA	NA	NA	NA	Death	Death	Death	NA	NA	NA	NA	NA	NA	NA	NA	NA
210922	OK210922	1	1	1	Saptari	26.619945	86.565309	98	Urban and semi-urban	Urban and semi-urban	14	Children	Female	NA	September	Monsoon	2021	NA	NA	NA	NA	NA	NA	NA	NA	NA	NA	NA	NA	NA	Yes	Death	Death	Death	No	NA	Hospital	NA	NA	NA	NA	NA	NA
210922	OK210922	1	1	1	Saptari	26.619945	86.565309	98	Urban and semi-urban	Urban and semi-urban	9	Children	Male	NA	September	Monsoon	2021	NA	NA	NA	NA	NA	NA	NA	NA	NA	NA	NA	NA	NA	Yes	Death	Death	Death	Yes	1	On the way to H	NA	NA	NA	NA	NA	NA
220531	OK220531	1	1	1	Nawalparasi	27.533333	83.666667	117	District	NA	18	Adults	Male	NA	May	Pre-monsoon	2022	NA	NA	NA	NA	NA	NA	NA	NA	NA	NA	NA	NA	NA	Yes	Death	Death	Death	Yes	1	Hospital	NA	NA	NA	NA	NA	NA
220628	BP220628	1	1	1	Kanchanpur	28.957358	80.388133	261	Urban and semi-urban	Urban and semi-urban	30	Adults	Male	NA	June	Monsoon	2022	NA	NA	NA	NA	NA	NA	NA	NA	NA	NA	NA	NA	NA	Yes	Death	Death	Death	Yes	1	Hospital	NA	NA	NA	NA	NA	NA
220703	TKP220703	1	1	1	Baitadi	29.384842	80.354596	838	Rural	Rural	14	Children	Female	Morning	July	Monsoon	2022	NA	NA	NA	NA	NA	NA	NA	NA	NA	NA	NA	NA	NA	Yes	Death	Death	Death	NA	NA	Hospital	NA	NA	NA	NA	NA	1.5
220703	TKP220703	1	1	1	Baitadi	29.447922	80.32802	1426	Rural	Rural	11	Children	Male	NA	July	Monsoon	2021	NA	NA	NA	NA	NA	NA	NA	NA	NA	NA	NA	NA	NA	Yes	Death	Death	Death	NA	NA	Hospital	NA	NA	NA	NA	NA	NA
220806	IK220806	1	1	1	Sindhuli	27.26546	85.714623	584	District	NA	NA	Adults	Male	NA	August	Monsoon	2022	NA	NA	NA	NA	NA	NA	NA	NA	NA	NA	NA	NA	NA	NA	Death	Death	Death	NA	NA	NA	NA	NA	NA	NA	NA	NA
221114	PNe221114	1	1	1	Morang	26.740361	87.549474	267	Urban and semi-urban	Urban and semi-urban	27	Adults	Male	Evening	November	Winter	2022	NA	NA	NA	NA	NA	NA	NA	NA	NA	NA	NA	NA	NA	Yes	Death	Death	Death	NA	NA	On the way to H	NA	NA	NA	NA	NA	NA
150723.ii	THT150723.ii	1	1	NA	Rautahat	26.782659	85.277496	73	Rural	Rural	NA	NA	Female	NA	December	Winter	2015	NA	NA	NA	NA	NA	NA	NA	NA	NA	NA	NA	NA	NA	Yes	Recovered	Recovered	Recovered	No	NA	NA	NA	NA	NA	NA	NA	NA
150723.ii	THT150723.ii	1	1	NA	Rautahat	26.782659	85.277496	73	Rural	Rural	NA	NA	Female	NA	February	Winter	2015	NA	NA	NA	NA	NA	NA	NA	NA	NA	NA	NA	NA	NA	Yes	Recovered	Recovered	Recovered	No	NA	NA	NA	NA	NA	NA	NA	NA
150723.ii	THT150723.ii	1	1	NA	Rautahat	26.828059	85.300688	76	Rural	Rural	NA	NA	Male	NA	August	Monsoon	2015	NA	NA	NA	NA	NA	NA	NA	NA	NA	NA	NA	NA	NA	Yes	Recovered	Recovered	Recovered	No	NA	NA	NA	NA	NA	NA	NA	NA
150723.ii	THT150723.ii	1	1	NA	Rautahat	26.852185	85.225701	78	Rural	Rural	NA	NA	Male	NA	January	Winter	2015	NA	NA	NA	NA	NA	NA	NA	NA	NA	NA	NA	NA	NA	Yes	Recovered	Recovered	Recovered	No	NA	NA	NA	NA	NA	NA	NA	NA
150723.ii	THT150723.ii	1	1	NA	Rautahat	26.51	86.75	74	Rural	Rural	NA	NA	Female	NA	July	Monsoon	2015	NA	NA	NA	NA	NA	NA	NA	NA	NA	NA	NA	NA	NA	Yes	Recovered	Recovered	Recovered	No	NA	NA	NA	NA	NA	NA	NA	NA
150723.ii	THT150723.ii	1	1	NA	Rautahat	26.78	85.23	74	Rural	Rural	NA	NA	Female	NA	November	Winter	2015	NA	NA	NA	NA	NA	NA	NA	NA	NA	NA	NA	NA	NA	Yes	Recovered	Recovered	Recovered	No	NA	NA	NA	NA	NA	NA	NA	NA
150723.ii	THT150723.ii	1	1	NA	Rautahat	26.945585	85.305911	85	Rural	Rural	NA	NA	Male	NA	October	Winter	2015	NA	NA	NA	NA	NA	NA	NA	NA	NA	NA	NA	NA	NA	Yes	Recovered	Recovered	Recovered	No	NA	NA	NA	NA	NA	NA	NA	NA
150723.ii	THT150723.ii	1	1	NA	Rautahat	26.766667	85.266667	74	Rural	Rural	NA	NA	Female	NA	September	Monsoon	2015	NA	NA	NA	NA	NA	NA	NA	NA	NA	NA	NA	NA	NA	Yes	Recovered	Recovered	Recovered	No	NA	NA	NA	NA	NA	NA	NA	NA
150723.ii	THT150723.ii	1	1	NA	Rautahat	26.766667	85.266667	74	Urban and semi-urban	Urban and semi-urban	NA	NA	Male	NA	April	Pre-monsoon	2015	NA	NA	NA	NA	NA	NA	NA	NA	NA	NA	NA	NA	NA	Yes	Recovered	Recovered	Recovered	No	NA	NA	NA	NA	NA	NA	NA	NA
150723.ii	THT150723.ii	1	1	NA	Rautahat	26.90339	85.360131	82	Urban and semi-urban	Urban and semi-urban	NA	NA	Male	NA	March	Pre-monsoon	2015	NA	NA	NA	NA	NA	NA	NA	NA	NA	NA	NA	NA	NA	Yes	Recovered	Recovered	Recovered	No	NA	NA	NA	NA	NA	NA	NA	NA
150723.ii	THT150723.ii	1	1	NA	Rautahat	26.900063	85.28825	83	Urban and semi-urban	Urban and semi-urban	NA	NA	Male	NA	May	Pre-monsoon	2015	NA	NA	NA	NA	NA	NA	NA	NA	NA	NA	NA	NA	NA	Yes	Recovered	Recovered	Recovered	No	NA	NA	NA	NA	NA	NA	NA	NA
170903a	AP170903a	1	1	1	Mahottari	26.925182	85.803655	122	Urban and semi-urban	Urban and semi-urban	2	Children	Male	NA	September	Monsoon	2017	NA	NA	NA	NA	NA	NA	NA	NA	NA	NA	NA	NA	NA	Yes	Death	Death	Death	NA	NA	On the way to H	NA	NA	NA	NA	NA	NA
170707	THT170707	1	1	NA	Rautahat	26.782659	85.277496	73	District	NA	12	Children	Female	NA	July	Monsoon	2017	NA	NA	NA	NA	NA	NA	NA	NA	NA	NA	NA	NA	NA	Yes	Under treatment	Under treatment	Under treatment	NA	NA	NA	Cobra	Naja sp.	Naja spp.	Cobras (Naja spp.)	NA	NA
180829	AP180829	1	1	1	Jhapa	26.625365	87.988826	121	Urban and semi-urban	Urban and semi-urban	12	Children	Female	NA	August	Monsoon	2018	NA	NA	NA	NA	NA	NA	NA	NA	NA	NA	NA	NA	NA	Yes	Death	Death	Death	NA	NA	Hospital	Cobra	Naja sp.	Naja spp.	Cobras (Naja spp.)	NA	NA
191218	CPO191218	1	1	NA	Saptari	26.594883	86.725455	102	Rural	Rural	42	Elders	Female	NA	November	Winter	2019	NA	NA	NA	NA	NA	NA	NA	NA	NA	NA	NA	NA	Yes	Yes	NA	NA	NA	Yes	1	NA	Cobra	Naja sp.	Naja spp.	Cobras (Naja spp.)	NA	NA
191218	CPO191218	1	1	NA	Saptari	26.589336	86.846392	92	Rural	Rural	40	Adults	Female	NA	October	Winter	2019	NA	NA	NA	NA	NA	NA	NA	NA	NA	NA	NA	NA	Yes	Yes	NA	NA	NA	Yes	1	NA	Cobra	Naja sp.	Naja spp.	Cobras (Naja spp.)	NA	NA
191218	CPO191218	1	1	NA	Saptari	26.682017	86.540848	119	Urban and semi-urban	Urban and semi-urban	62	Elders	Female	NA	November	Winter	2019	NA	NA	NA	NA	NA	NA	NA	NA	NA	NA	NA	NA	Yes	Yes	NA	NA	NA	Yes	1	NA	Cobra	Naja sp.	Naja spp.	Cobras (Naja spp.)	NA	NA
191218	CPO191218	1	1	NA	Saptari	26.54537	86.616433	81	Urban and semi-urban	Urban and semi-urban	35	Adults	Female	NA	September	Monsoon	2019	NA	NA	NA	NA	NA	NA	NA	NA	NA	NA	NA	NA	Yes	Yes	NA	NA	NA	Yes	1	NA	Cobra	Naja sp.	Naja spp.	Cobras (Naja spp.)	NA	NA
200716	NN200716	1	1	NA	Kailali	28.674592	80.963982	175	Urban and semi-urban	Urban and semi-urban	13	Children	Female	NA	July	Monsoon	2020	NA	NA	NA	NA	NA	NA	NA	NA	NA	NA	NA	NA	NA	Yes	Recovered	Recovered	Recovered	NA	NA	NA	Cobra	Naja sp.	Naja spp.	Cobras (Naja spp.)	NA	NA
220708	KP220708	1	1	NA	Morang	26.660591	87.404726	127	Urban and semi-urban	Urban and semi-urban	NA	NA	Female	NA	July	Monsoon	2022	NA	NA	NA	NA	NA	NA	NA	NA	NA	NA	NA	NA	NA	Yes	Recovered	Recovered	Recovered	No	NA	NA	Cobra	Naja sp.	Naja spp.	Cobras (Naja spp.)	NA	NA
190727	MR190727	1	1	1	Udayapur	26.797009	86.908226	133	Urban and semi-urban	Urban and semi-urban	NA	Adults	Male	NA	July	Monsoon	2019	NA	NA	NA	NA	NA	NA	NA	NA	NA	NA	NA	NA	NA	Yes	Death	Death	Death	Yes	1	On the way to H	Unidentified snake	Unidentified snake	Unidentified snakes	NA	NA	NA
170520	IO170520	1	1	1	Dang	28.095897	82.205544	570	Rural	Rural	5	Children	Female	NA	May	Pre-monsoon	2017	NA	NA	NA	NA	NA	NA	NA	Student	Students	NA	NA	NA	Yes	Yes	Death	Death	Death	No	NA	Hospital	NA	NA	NA	NA	NA	NA
150627	THT150627	1	1	1	Sunsari	28.779951	80.268128	185	Rural	Rural	7	Children	Male	NA	June	Monsoon	2015	Nearby house	Nearby house	Out	NA	NA	NA	NA	NA	NA	NA	NA	NA	No	Yes	Death	Death	Death	No	NA	Hospital	NA	NA	NA	NA	NA	NA
170829	MR170829	1	1	1	Saptari	26.59621	86.809613	99	Rural	Rural	3	Children	Male	NA	August	Monsoon	2017	Agricultural land	Agricultural lands	Out	NA	NA	NA	NA	NA	NA	NA	NA	NA	NA	Yes	Brought dead	Death	Death	NA	NA	On the way to H	NA	NA	NA	NA	NA	NA
200814	BM200814	1	1	1	Doti	29.073468	81.049108	1472	Rural	Rural	30	Adults	Female	Day	August	Monsoon	2020	Nearby house	Nearby house	Out	NA	NA	NA	NA	NA	NA	NA	NA	NA	NA	Yes	Death	Death	Death	NA	NA	On the way to H	Unidentified snake	Unidentified snake	Unidentified snakes	NA	NA	NA
160816	OK160816	1	1	1	Bardiya	28.233056	81.333056	146	Urban and semi-urban	Urban and semi-urban	28	Adults	Female	Night	August	Monsoon	2016	Hospital	Houses and public buildings	In	Sleeping under mosquito-net	Sleeping	Sleeping	Passive	Midwife	Employed persons	NA	NA	NA	No	Yes	Death	Death	Death	NA	NA	Hospital	Krait	Bungarus sp.	Bungarus spp.	Kraits (Bungarus spp.)	NA	NA
160612	CP160612	1	1	1	Dhadhing	27.999051	84.831709	491	Rural	Rural	48	Elders	Male	Night	June	Monsoon	2016	Indoor	Indoor	In	Sleeping	Sleeping	Sleeping	Passive	Teacher	Employed persons	NA	NA	NA	NA	No	Death	Death	Death	NA	NA	Own house	NA	NA	NA	NA	NA	NA
220731	MR220731	1	1	1	Mahottari	27.053991	85.858859	365	Urban and semi-urban	Urban and semi-urban	32	Adults	Male	Night	July	Monsoon	2022	Bed	Indoor	In	Sleeping	Sleeping	Sleeping	Passive	Teacher	Employed persons	Neck	Neck	Head and neck	No	Yes	Death	Death	Death	Yes	1	Hospital	Cobra	Naja sp.	Naja spp.	Cobras (Naja spp.)	NA	NA
180913	SNe180913	1	1	1	Kailali	28.797433	80.673572	204	Urban and semi-urban	Urban and semi-urban	55	Elders	Male	Night	September	Monsoon	2018	Bed	Indoor	In	Sleeping	Sleeping	Sleeping	Passive	Farmer	Farmers and workers	Hand (finger)	Upper extremities	Upper extremities	NA	Yes	Death	Death	Death	Yes	1	On the way to H	NA	NA	NA	NA	NA	NA
220611	KS220611	1	1	NA	Kanchanpur	28.985859	80.166187	227	Urban and semi-urban	Urban and semi-urban	NA	Adults	Male	Night	June	Monsoon	2022	Hut in brick chimney	Indoor	In	Sleeping	Sleeping	Sleeping	Passive	Worker	Farmers and workers	NA	NA	NA	NA	Yes	Under treatment	Under treatment	Under treatment	NA	NA	NA	NA	NA	NA	NA	NA	NA
140703	TKP140703	1	1	1	Palpa	27.848919	83.900275	690	Urban and semi-urban	Urban and semi-urban	33	Adults	Female	NA	July	Monsoon	2014	Courtyard	Immediate vicinity of houses	In	Resting	Resting	Resting	Passive	NA	NA	NA	NA	NA	NA	Yes	Death	Death	Death	No	NA	Hospital	Krait	Bungarus sp.	Bungarus spp.	Kraits (Bungarus spp.)	NA	NA
160822	SP160822	1	1	1	Mahottari	26.966915	85.801245	159	Rural	Rural	45	Elders	Female	NA	August	Monsoon	2016	House	Houses and public buildings	In	Sitting	Resting	Resting	Passive	NA	NA	NA	NA	NA	NA	Yes	Death	Death	Death	NA	NA	On the way to H	Krait	Bungarus sp.	Bungarus spp.	Kraits (Bungarus spp.)	NA	NA
170804	OK170804	1	1	1	Mahottari	26.993389	85.884552	213	Urban and semi-urban	Urban and semi-urban	19	Adults	Female	Night	August	Monsoon	2017	Bed	Indoor	In	Sleeping	Sleeping	Sleeping	Passive	NA	NA	NA	NA	NA	NA	NA	Death	Death	Death	NA	NA	NA	Krait	Bungarus sp.	Bungarus spp.	Kraits (Bungarus spp.)	NA	NA
180711	AP180711	1	1	1	Sindhuli	26.971719	86.27038	179	Urban and semi-urban	Urban and semi-urban	65	Elders	Female	Night	July	Monsoon	2018	House	Houses and public buildings	In	Sleeping	Sleeping	Sleeping	Passive	NA	NA	NA	NA	NA	NA	Yes	Death	Death	Death	NA	NA	Hospital	Krait	Bungarus sp.	Bungarus spp.	Kraits (Bungarus spp.)	NA	NA
180717	RK180717	1	1	1	Dang	28.11	82.44	796	Rural	Rural	25	Adults	Male	Night	July	Monsoon	2018	Bed	Indoor	In	Sleeping	Sleeping	Sleeping	Passive	NA	NA	NA	NA	NA	NA	Yes	Death	Death	Death	NA	NA	Hospital	Krait	Bungarus sp.	Bungarus spp.	Kraits (Bungarus spp.)	NA	NA
180908	KS180908	1	1	1	Chitwan	27.662217	84.372776	118	Urban and semi-urban	Urban and semi-urban	3	Children	Male	Night	September	Monsoon	2018	Bed	Indoor	In	Sleeping	Sleeping	Sleeping	Passive	NA	NA	Finger	Upper extremities	Upper extremities	No	Yes	Death	Death	Death	Yes	1	Hospital	Common Krait	Bungarus caeruleus	Bungarus spp.	Kraits (Bungarus spp.)	NA	NA
220914	OK220914	1	1	NA	Bardiya	28.195867	81.509868	151	Rural	Rural	22	Adults	Male	Night	September	Monsoon	2022	House	Houses and public buildings	In	Sleeping	Sleeping	Sleeping	Passive	NA	NA	NA	NA	NA	NA	Yes	Recovered	Recovered	Recovered	Yes	1	NA	NA	NA	NA	NA	NA	NA
150812	MO150812	1	1	1	Bardiya	28.203286	81.347076	144	Urban and semi-urban	Urban and semi-urban	31	Adults	Female	NA	August	Monsoon	2015	House	Houses and public buildings	In	Sitting	Resting	Resting	Passive	NA	NA	NA	NA	NA	NA	Yes	Death	Death	Death	NA	NA	Hospital	NA	NA	NA	NA	NA	NA
190617	SK190617	1	1	1	Sarlahi	27.00089	85.653725	129	Urban and semi-urban	Urban and semi-urban	4	Children	Female	Evening	June	Monsoon	2019	House	Houses and public buildings	In	Resting	Resting	Resting	Passive	NA	NA	NA	NA	NA	NA	Yes	Death	Death	Death	NA	NA	Hospital	NA	NA	NA	NA	NA	NA
191011	NK191011	1	1	NA	Dang	28.21	82.19	1338	Rural	Rural	60	Elders	Male	Night	October	Winter	2019	Outskirt of house	Immediate vicinity of houses	In	Resting	Resting	Resting	Passive	NA	NA	NA	NA	NA	NA	Yes	Under treatment	Under treatment	Under treatment	NA	NA	NA	NA	NA	NA	NA	NA	NA
200730	THT200730	1	1	1	Kailali	28.766954	80.754695	189	Urban and semi-urban	Urban and semi-urban	22	Adults	Male	NA	July	Monsoon	2020	Quarantine	Houses and public buildings	In	Resting	Resting	Resting	Passive	NA	NA	NA	NA	NA	NA	Yes	Death	Death	Death	NA	NA	Hospital	NA	NA	NA	NA	NA	NA
100627	KS100627	1	1	1	Kailali	28.509923	81.108574	154	Urban and semi-urban	Urban and semi-urban	50	Elders	Male	Night	June	Monsoon	2010	Bed	Indoor	In	Sleeping	Sleeping	Sleeping	Passive	NA	NA	Earlobe	Head	Head and neck	NA	Yes	Death	Death	Death	Yes	1	Hospital	NA	NA	NA	NA	NA	NA
120910	GPJ120910	1	1	1	Bajhang	29.543849	81.189098	1288	Urban and semi-urban	Urban and semi-urban	28	Adults	Female	NA	September	Monsoon	2012	Chhaupadi hut	Chhaupadi hut	In	Sleeping	Sleeping	Sleeping	Passive	NA	NA	NA	NA	NA	NA	No	Death	Death	Death	NA	NA	Chhaupadi hut	NA	NA	NA	NA	NA	NA
121009	DN121009	1	1	1	Bardiya	28.45	81.31	166	Rural	Rural	22	Adults	Female	Morning	October	Winter	2012	Indoor	Indoor	In	Sleeping	Sleeping	Sleeping	Passive	NA	NA	NA	NA	NA	Yes	No	Death	Death	Death	No	NA	THs house	NA	NA	NA	NA	NA	11
140708	k.jp140708	1	1	1	Kailali	28.759994	80.628027	195	Rural	Rural	13	Children	Female	Night	July	Monsoon	2014	Bed	Indoor	In	Sleeping	Sleeping	Sleeping	Passive	NA	NA	NA	NA	NA	NA	Yes	Death	Death	Death	No	NA	On the way to H	NA	NA	NA	NA	NA	NA
140804	k.jp140804	1	1	1	Rautahat	26.887954	85.340477	81	Rural	Rural	55	Elders	Male	Night	August	Monsoon	2014	Outskirt of house	Immediate vicinity of houses	In	Sleeping	Sleeping	Sleeping	Passive	NA	NA	Earlobe	Head	Head and neck	NA	Yes	Death	Death	Death	NA	NA	Hospital	NA	NA	NA	NA	NA	NA
150703	THT150703	1	1	1	Jhapa	26.65175	87.904057	110	Urban and semi-urban	Urban and semi-urban	19	Adults	Female	Night	July	Monsoon	2015	Indoor	Indoor	In	Sleeping	Sleeping	Sleeping	Passive	NA	NA	NA	NA	NA	NA	Yes	Death	Death	Death	No	NA	On the way to H	NA	NA	NA	NA	NA	NA
150721	MR150721	1	1	1	Saptari	26.517312	86.819556	77	Rural	Rural	13	Children	Male	Night	July	Monsoon	2015	Indoor	Indoor	In	Sleeping	Sleeping	Sleeping	Passive	NA	NA	NA	NA	NA	NA	NA	Death	Death	Death	NA	NA	NA	NA	NA	NA	NA	NA	NA
150805	TRN150805	1	1	1	Rupandehi	27.690286	83.325471	126	Urban and semi-urban	Urban and semi-urban	21	Adults	Female	Night	August	Monsoon	2015	Bed	Indoor	In	Sleeping	Sleeping	Sleeping	Passive	NA	NA	Forehead	Head	Head and neck	No	Yes	Death	Death	Death	No	NA	Hospital	NA	NA	NA	NA	NA	NA
150829	THT150829	1	1	1	Parsa	27	84.866667	83	Urban and semi-urban	Urban and semi-urban	25	Adults	Female	Night	August	Monsoon	2015	Indoor	Indoor	In	Sleeping	Sleeping	Sleeping	Passive	NA	NA	NA	NA	NA	No	Yes	Death	Death	Death	No	NA	Hospital	NA	NA	NA	NA	NA	NA
160413	THT160413	1	1	1	Rautahat	26.91	85.2	86	Rural	Rural	12	Children	Male	Night	April	Pre-monsoon	2016	Indoor	Indoor	In	Sleeping	Sleeping	Sleeping	Passive	NA	NA	NA	NA	NA	Yes	Yes	Death	Death	Death	No	NA	Hospital	NA	NA	NA	NA	2.75	4.75
160818	THT160818	1	1	1	Mahottari	26.688364	85.772807	66	Rural	Rural	22	Adults	Female	Night	August	Monsoon	2016	Bed	Indoor	In	Sleeping	Sleeping	Sleeping	Passive	NA	NA	NA	NA	NA	NA	Yes	Death	Death	Death	NA	NA	On the way to H	NA	NA	NA	NA	NA	NA
160828	KS160828	1	1	1	Kanchanpur	28.9946	80.29963	262	Rural	Rural	NA	Children	Male	Night	August	Monsoon	2016	Bed	Indoor	In	Sleeping	Sleeping	Sleeping	Passive	NA	NA	NA	NA	NA	NA	Yes	Death	Death	Death	Yes	1	On the way to H	NA	NA	NA	NA	NA	NA
160901	PN160901	1	1	1	Banke	28.21073	81.710948	180	Urban and semi-urban	Urban and semi-urban	50	Elders	Female	Night	September	Monsoon	2016	Bed	Indoor	In	Sleeping	Sleeping	Sleeping	Passive	NA	NA	NA	NA	NA	NA	Yes	Death	Death	Death	NA	NA	Hospital	NA	NA	NA	NA	NA	NA
160912	KS160912	1	1	1	Ilam	26.708288	87.730488	177	Rural	Rural	NA	NA	Male	Night	September	Monsoon	2011	Bed	Indoor	In	Sleeping	Sleeping	Sleeping	Passive	NA	NA	NA	NA	NA	NA	No	Death	Death	Death	NA	NA	Own house	NA	NA	NA	NA	NA	NA
170710	NPRN170710	1	1	1	Dailekh	28.926186	81.647344	1130	District	NA	16	Children	Female	Night	June	Monsoon	2017	Chhaupadi hut	Chhaupadi hut	In	Sleeping	Sleeping	Sleeping	Passive	NA	NA	NA	NA	NA	NA	NA	Death	Death	Death	NA	NA	NA	NA	NA	NA	NA	NA	NA
170809	IO170809	1	1	1	Saptari	26.505837	86.859646	72	Urban and semi-urban	Urban and semi-urban	78	Elders	Male	Night	August	Monsoon	2017	Indoor	Indoor	In	Sleeping	Sleeping	Sleeping	Passive	NA	NA	NA	NA	NA	Yes	Yes	Death	Death	Death	No	NA	Hospital	NA	NA	NA	NA	NA	NA
171010	NN171010	1	1	1	Ilam	26.758935	87.880936	231	Urban and semi-urban	Urban and semi-urban	32	Adults	Female	Night	October	Winter	2017	House	Houses and public buildings	In	Sleeping	Sleeping	Sleeping	Passive	NA	NA	NA	NA	NA	NA	Yes	Death	Death	Death	NA	NA	Hospital	NA	NA	NA	NA	NA	NA
180702	AP180702	1	1	1	Mahottari	26.993462	85.884521	213	Urban and semi-urban	Urban and semi-urban	27	Adults	Male	Night	July	Monsoon	2018	Bed	Indoor	In	Sleeping	Sleeping	Sleeping	Passive	NA	NA	NA	NA	NA	NA	Yes	Death	Death	Death	NA	NA	On the way to H	NA	NA	NA	NA	NA	NA
180702	AP180702	1	1	1	Mahottari	26.919916	85.791569	119	Urban and semi-urban	Urban and semi-urban	11	Children	Male	Night	July	Monsoon	2018	Bed	Indoor	In	Sleeping	Sleeping	Sleeping	Passive	NA	NA	NA	NA	NA	NA	Yes	Death	Death	Death	NA	NA	On the way to H	NA	NA	NA	NA	NA	NA
180702	AP180702	1	1	1	Mahottari	26.993462	85.884521	213	Urban and semi-urban	Urban and semi-urban	73	Elders	Female	Night	July	Monsoon	2018	Bed	Indoor	In	Sleeping	Sleeping	Sleeping	Passive	NA	NA	NA	NA	NA	NA	Yes	Death	Death	Death	NA	NA	On the way to H	NA	NA	NA	NA	NA	NA
180708	NN180708	1	1	1	Pyuthan	28.091167	82.722118	1210	Rural	Rural	15	Children	Female	Night	July	Monsoon	2018	Bed	Indoor	In	Sleeping	Sleeping	Sleeping	Passive	NA	NA	NA	NA	NA	NA	Yes	Death	Death	Death	Yes	1	On the way to H	NA	NA	NA	NA	NA	NA
180720	S180720	1	1	NA	Banke	27.98	81.74	135	Rural	Rural	12	Children	Male	Night	July	Monsoon	2018	Bed	Indoor	In	Sleeping	Sleeping	Sleeping	Passive	NA	NA	Hand (finger)	Upper extremities	Upper extremities	Yes	Yes	Under treatment	Under treatment	Under treatment	No	NA	NA	NA	NA	NA	NA	3	NA
180801	NN180801	1	1	1	Udayapur	26.975362	86.381678	230	Urban and semi-urban	Urban and semi-urban	NA	Elders	Female	Night	July	Monsoon	2018	House	Houses and public buildings	In	Sleeping	Sleeping	Sleeping	Passive	NA	NA	NA	NA	NA	NA	NA	Death	Death	Death	NA	NA	NA	NA	NA	NA	NA	NA	NA
180801	NN180801	1	1	1	Udayapur	26.975362	86.381678	230	Urban and semi-urban	Urban and semi-urban	NA	NA	Male	Night	July	Monsoon	2018	House	Houses and public buildings	In	Sleeping	Sleeping	Sleeping	Passive	NA	NA	NA	NA	NA	NA	NA	Death	Death	Death	NA	NA	NA	NA	NA	NA	NA	NA	NA
180820	NN180820	1	1	1	Palpa	27.884129	83.786057	387	Urban and semi-urban	Urban and semi-urban	7	Children	Male	Day	August	Monsoon	2018	House	Houses and public buildings	In	Sleeping	Sleeping	Sleeping	Passive	NA	NA	NA	NA	NA	NA	Yes	Death	Death	Death	NA	NA	On the way to H	NA	NA	NA	NA	NA	NA
190702	JP190702	1	1	1	Bajhang	29.451514	80.910562	862	Rural	Rural	NA	NA	Male	Early morning	July	Monsoon	2019	Bed	Indoor	In	Sleeping	Sleeping	Sleeping	Passive	NA	NA	NA	NA	NA	NA	Yes	Death	Death	Death	NA	NA	Hospital	NA	NA	NA	NA	NA	NA
190706	LP19070	1	1	1	Sarlahi	26.879675	85.491947	82	Rural	Rural	21	Adults	Male	Night	July	Monsoon	2019	House	Houses and public buildings	In	Sleeping	Sleeping	Sleeping	Passive	NA	NA	NA	NA	NA	NA	No	Death	Death	Death	NA	NA	Own house	NA	NA	NA	NA	NA	NA
190708	GB190708	1	1	1	Jhapa	26.64123	87.889449	111	Rural	Rural	7	Children	Female	Night	July	Monsoon	2019	Bed	Indoor	In	Sleeping	Sleeping	Sleeping	Passive	NA	NA	NA	NA	NA	NA	Yes	Death	Death	Death	NA	NA	Hospital	NA	NA	NA	NA	NA	2
190903	KH190903	1	1	1	Ilam	26.817547	87.962884	938	Rural	Rural	NA	NA	Female	Night	September	Monsoon	2019	Bed	Indoor	In	Sleeping	Sleeping	Sleeping	Passive	NA	NA	NA	NA	NA	NA	Yes	Death	Death	Death	NA	NA	On the way to H	NA	NA	NA	NA	NA	NA
190903	KB190903	1	1	1	Ilam	26.816093	87.962889	488	Urban and semi-urban	Urban and semi-urban	NA	Children	Female	Night	September	Monsoon	2019	Bed	Indoor	In	Sleeping	Sleeping	Sleeping	Passive	NA	NA	NA	NA	NA	NA	Yes	Death	Death	Death	NA	NA	On the way to H	NA	NA	NA	NA	NA	NA
191024	IO191024	1	1	1	Humla	29.659457	81.862625	1951	Rural	Rural	24	Adults	Male	Night	September	Monsoon	2019	Bed	Indoor	In	Sleeping	Sleeping	Sleeping	Passive	NA	NA	NA	NA	NA	Yes	No	Death	Death	Death	NA	NA	THs house	NA	NA	NA	NA	NA	NA
200609	KS200609	1	1	NA	Banke	28.115513	81.611785	150	Rural	Rural	NA	Adults	Male	Night	June	Monsoon	2020	Indoor	Indoor	In	Sleeping	Sleeping	Sleeping	Passive	NA	NA	NA	NA	NA	Yes	Yes	Recovered	Recovered	Recovered	No	NA	NA	NA	NA	NA	NA	9.5	NA
200620	PP200620	1	1	NA	Bara	26.988371	84.999365	90	Rural	Rural	60	Elders	Male	Night	June	Monsoon	2020	Bed	Indoor	In	Sleeping	Sleeping	Sleeping	Passive	NA	NA	Leg	Lower extremities	Lower extremities	NA	Yes	Under treatment	Under treatment	Under treatment	NA	NA	NA	NA	NA	NA	NA	2.75	NA
200629	SPa200629	1	1	1	Kanchanpur	28.834363	80.358155	195	Urban and semi-urban	Urban and semi-urban	5	Children	Female	NA	June	Monsoon	2020	Bed	Indoor	In	Sleeping	Sleeping	Sleeping	Passive	NA	NA	NA	NA	NA	NA	Yes	Death	Death	Death	Yes	1	Hospital	NA	NA	NA	NA	NA	NA
200722	SK200722	1	1	1	Mahottari	26.872562	85.88444	110	Urban and semi-urban	Urban and semi-urban	45	Elders	Male	Night	July	Monsoon	2020	House	Houses and public buildings	In	Sleeping	Sleeping	Sleeping	Passive	NA	NA	NA	NA	NA	NA	Yes	Death	Death	Death	NA	NA	NA	NA	NA	NA	NA	NA	NA
200919	SK200919	1	1	NA	Chitwan	27.649728	84.298528	121	Urban and semi-urban	Urban and semi-urban	23	Adults	Female	Night	September	Monsoon	2020	Bed	Indoor	In	Sleeping	Sleeping	Sleeping	Passive	NA	NA	NA	NA	NA	NA	Yes	Under treatment	Under treatment	Under treatment	NA	NA	NA	NA	NA	NA	NA	NA	NA
200919	SK200919	1	1	1	Chitwan	27.649728	84.298528	121	Urban and semi-urban	Urban and semi-urban	2	Children	Male	Night	September	Monsoon	2020	Bed	Indoor	In	Sleeping	Sleeping	Sleeping	Passive	NA	NA	NA	NA	NA	NA	Yes	Death	Death	Death	NA	NA	Hospital	NA	NA	NA	NA	NA	5
200919	SK200919	1	1	NA	Chitwan	27.649728	84.298528	121	Urban and semi-urban	Urban and semi-urban	56	Elders	Female	Night	September	Monsoon	2020	Bed	Indoor	In	Sleeping	Sleeping	Sleeping	Passive	NA	NA	NA	NA	NA	NA	Yes	Under treatment	Under treatment	Under treatment	Yes	1	NA	NA	NA	NA	NA	NA	NA
201014	SK201014	1	1	NA	Kaski	28.300614	84.072037	1496	Rural	Rural	13	Children	Male	Night	August	Monsoon	2020	House	Houses and public buildings	In	Sleeping	Sleeping	Sleeping	Passive	NA	NA	NA	NA	NA	NA	Yes	Under treatment	Under treatment	Under treatment	Yes	1	NA	NA	NA	NA	NA	NA	NA
210630	OK210630	1	1	1	Bara	27.281503	85.082888	266	Urban and semi-urban	Urban and semi-urban	20	Adults	Male	Early morning	June	Monsoon	2021	Bed	Indoor	In	Sleeping	Sleeping	Sleeping	Passive	NA	NA	NA	NA	NA	NA	Yes	Death	Death	Death	NA	NA	On the way to H	NA	NA	NA	NA	NA	NA
210707	KS210707	1	1	NA	Kanchanpur	28.900833	80.087016	197	Urban and semi-urban	Urban and semi-urban	24	Adults	Female	Night	July	Monsoon	2021	Bed	Indoor	In	Sleeping	Sleeping	Sleeping	Passive	NA	NA	NA	NA	NA	Yes	Yes	Under treatment	Under treatment	Under treatment	No	NA	NA	NA	NA	NA	NA	NA	NA
210710	HP210710	1	1	1	Nawalpur	27.705086	84.390924	188	Urban and semi-urban	Urban and semi-urban	12	Children	Female	Night	July	Monsoon	2021	Bed	Indoor	In	Sleeping	Sleeping	Sleeping	Passive	NA	NA	NA	NA	NA	NA	Yes	Death	Death	Death	NA	NA	Hospital	NA	NA	NA	NA	NA	NA
210913	NN210913	1	1	1	Achham	29	81.27	1572	Rural	Rural	11	Children	Male	Early morning	September	Monsoon	2021	Bed	Indoor	In	Sleeping	Sleeping	Sleeping	Passive	NA	NA	NA	NA	NA	NA	No	Death	Death	Death	NA	NA	Own house	NA	NA	NA	NA	NA	NA
211003	NN211003	1	1	1	Mahottari	26.701656	85.824094	71	Rural	Rural	13	Children	Male	Night	October	Winter	2021	Bed	Indoor	In	Sleeping	Sleeping	Sleeping	Passive	NA	NA	NA	NA	NA	NA	Yes	Death	Death	Death	Yes	1	Hospital	NA	NA	NA	NA	NA	NA
220528	NN220528	1	1	1	Baitadi	29.417253	80.760668	1766	Rural	Rural	55	Elders	Male	Morning	May	Pre-monsoon	2022	House	Houses and public buildings	In	Sleeping	Sleeping	Sleeping	Passive	NA	NA	NA	NA	NA	NA	No	Death	Death	Death	NA	NA	Own house	NA	NA	NA	NA	NA	NA
220528	NH220528	1	1	NA	Mahottari	26.993389	85.884552	213	Urban and semi-urban	Urban and semi-urban	23	Adults	Male	Night	May	Pre-monsoon	2022	Indoor	Indoor	In	Sleeping	Sleeping	Sleeping	Passive	NA	NA	NA	NA	NA	No	Yes	Under treatment	Under treatment	Under treatment	No	NA	NA	NA	NA	NA	NA	NA	NA
220528	NH220528	1	1	1	Mahottari	26.993389	85.884552	213	Urban and semi-urban	Urban and semi-urban	2	Children	Female	Night	May	Pre-monsoon	2022	Indoor	Indoor	In	Sleeping	Sleeping	Sleeping	Passive	NA	NA	NA	NA	NA	No	Yes	Death	Death	Death	No	NA	Hospital	NA	NA	NA	NA	NA	NA
220615	HK220615	1	1	1	Achham	29.079774	81.439983	1124	Urban and semi-urban	Urban and semi-urban	32	Adults	Female	Night	June	Monsoon	2022	Bed	Indoor	In	Sleeping	Sleeping	Sleeping	Passive	NA	NA	NA	NA	NA	Yes	Yes	Death	Death	Death	NA	NA	Own house	NA	NA	NA	NA	NA	NA
220719	RO220719	1	1	1	Dang	28.131144	82.298295	678	Urban and semi-urban	Urban and semi-urban	11	Children	Female	Night	July	Monsoon	2022	Bed	Indoor	In	Sleeping	Sleeping	Sleeping	Passive	NA	NA	NA	NA	NA	NA	Yes	Death	Death	Death	No	NA	On the way to H	NA	NA	NA	NA	NA	NA
220728	KS220728	1	1	1	Salyan	28.392807	82.188655	1052	Urban and semi-urban	Urban and semi-urban	13	Children	Male	Night	July	Monsoon	2022	Bed	Indoor	In	Sleeping	Sleeping	Sleeping	Passive	NA	NA	NA	NA	NA	Yes	Yes	Death	Death	Death	NA	NA	Hospital	NA	NA	NA	NA	NA	NA
220811	BP220811	1	1	1	Parasi	27.449807	83.686625	110	Rural	Rural	NA	Adults	Female	Night	August	Monsoon	2022	Bed	Indoor	In	Sleeping	Sleeping	Sleeping	Passive	NA	NA	NA	NA	NA	NA	Yes	Death	Death	Death	NA	NA	On the way to H	NA	NA	NA	NA	NA	NA
220811	BP220811	1	1	1	Parasi	27.449807	83.686625	110	Rural	Rural	35	Adults	Male	Night	August	Monsoon	2022	Bed	Indoor	In	Sleeping	Sleeping	Sleeping	Passive	NA	NA	NA	NA	NA	NA	Yes	Death	Death	Death	NA	NA	On the way to H	NA	NA	NA	NA	NA	NA
220818	NH220818	1	1	1	Surkhet	28.565636	81.500762	548	Rural	Rural	NA	NA	Male	Night	August	Monsoon	2022	Bed	Indoor	In	Sleeping	Sleeping	Sleeping	Passive	NA	NA	NA	NA	NA	NA	Yes	Death	Death	Death	NA	NA	On the way to H	NA	NA	NA	NA	NA	NA
220906	SK220906	1	1	1	Kanchanpur	28.997049	80.299025	280	Urban and semi-urban	Urban and semi-urban	18	Adults	Female	Night	September	Monsoon	2022	House	Houses and public buildings	In	Sleeping	Sleeping	Sleeping	Passive	NA	NA	NA	NA	NA	NA	Yes	Death	Death	Death	NA	NA	Hospital	NA	NA	NA	NA	NA	NA
220906	SK220906	1	1	NA	Kanchanpur	28.997049	80.299025	280	Urban and semi-urban	Urban and semi-urban	48	Elders	Female	Night	September	Monsoon	2022	House	Houses and public buildings	In	Sleeping	Sleeping	Sleeping	Passive	NA	NA	Neck	Neck	Head and neck	NA	Yes	Under treatment	Under treatment	Under treatment	NA	NA	NA	NA	NA	NA	NA	NA	NA
220909	NL220909	1	1	1	Dang	27.828065	82.352843	308	Rural	Rural	11	Children	Female	Night	September	Monsoon	2022	Bed	Indoor	In	Sleeping	Sleeping	Sleeping	Passive	NA	NA	Hand	Upper extremities	Upper extremities	NA	Yes	Death	Death	Death	NA	NA	On the way to H	NA	NA	NA	NA	NA	NA
190802	npk190802	1	1	1	Jhapa	26.633333	87.983333	167	Urban and semi-urban	Urban and semi-urban	NA	NA	Female	NA	July	Monsoon	2019	Outskirt of house	Immediate vicinity of houses	In	Resting	Resting	Resting	Passive	NA	NA	NA	NA	NA	NA	Yes	Death	Death	Death	NA	NA	Hospital	Cobra	Naja sp.	Naja spp.	Cobras (Naja spp.)	NA	NA
150607	MR150607	1	1	1	Sarlahi	27.052406	85.635055	149	Urban and semi-urban	Urban and semi-urban	10	Children	Male	Morning	June	Monsoon	2015	Indoor	Indoor	In	Sleeping	Sleeping	Sleeping	Passive	NA	NA	NA	NA	NA	No	Yes	Death	Death	Death	No	NA	On the way to H	Cobra	Naja sp.	Naja spp.	Cobras (Naja spp.)	NA	NA
180707	THT180707	1	1	1	Rautahat	26.948685	85.308452	86	Urban and semi-urban	Urban and semi-urban	3	Children	Female	Night	July	Monsoon	2018	Bed	Indoor	In	Sleeping	Sleeping	Sleeping	Passive	NA	NA	NA	NA	NA	NA	Yes	Death	Death	Death	NA	NA	Own house	Cobra	Naja sp.	Naja spp.	Cobras (Naja spp.)	NA	NA
180707	THT180707	1	1	1	Rautahat	27.38897	85.010364	540	Urban and semi-urban	Urban and semi-urban	7	Children	Female	Night	July	Monsoon	2018	Bed	Indoor	In	Sleeping	Sleeping	Sleeping	Passive	NA	NA	NA	NA	NA	NA	Yes	Death	Death	Death	NA	NA	On the way to H	Cobra	Naja sp.	Naja spp.	Cobras (Naja spp.)	NA	NA
190627	TKP190627	1	1	1	Morang	26.922736	87.685886	1769	Rural	Rural	4	Children	Male	Early morning	June	Monsoon	2019	Bed	Indoor	In	Sleeping	Sleeping	Sleeping	Passive	NA	NA	NA	NA	NA	Yes	Yes	Death	Death	Death	NA	NA	On the way to H	Cobra	Naja sp.	Naja spp.	Cobras (Naja spp.)	NA	NA
221006	KS221006	1	1	1	Jhapa	26.508301	87.766452	86	Urban and semi-urban	Urban and semi-urban	8	Children	Female	Night	October	Winter	2022	Bed	Indoor	In	Sleeping	Sleeping	Sleeping	Passive	NA	NA	NA	NA	NA	NA	Yes	death	Death	Death	NA	NA	Hospital	Cobra	Naja sp.	Naja spp.	Cobras (Naja spp.)	NA	NA
150908	AP150908	1	1	1	Morang	26.675389	87.365345	145	Rural	Rural	23	Adults	Male	Night	September	Monsoon	2015	Indoor	Indoor	In	Watching television	Watching television	Watching television	Passive	NA	NA	NA	NA	NA	No	Yes	Death	Death	Death	Yes	1	On the way to H	Cobra	Naja sp.	Naja spp.	Cobras (Naja spp.)	NA	NA
201015	SK201015	1	1	1	Taplejung	27.355133	87.668829	1800	Urban and semi-urban	Urban and semi-urban	68	Elders	Male	Night	June	Monsoon	2020	Indoor	Indoor	In	Sleeping	Sleeping	Sleeping	Passive	NA	NA	NA	NA	NA	Yes	No	Death	Death	Death	No	NA	Own house	Mountain Pitviper	Ovophis monticola	Ovophis monticola	Pitvipers (O. monticola, Trimeresurus spp.)	NA	NA
201015	SK201015	1	1	1	Taplejung	27.508557	87.835447	2866	Rural	Rural	13	Children	Male	Night	May	Pre-monsoon	2019	Indoor	Indoor	In	Sleeping	Sleeping	Sleeping	Passive	NA	NA	Hand	Upper extremities	Upper extremities	Yes	Yes	Death	Death	Death	Yes	1	On the way to H	Mountain Pitviper	Ovophis monticola	Ovophis monticola	Pitvipers (O. monticola, Trimeresurus spp.)	NA	360
130727	KS130727	1	1	1	Bara	27.036904	85.002531	100	Urban and semi-urban	Urban and semi-urban	12	Children	Female	Night	July	Monsoon	2013	Bed	Indoor	In	Sleeping	Sleeping	Sleeping	Passive	NA	NA	Foot	Lower extremities	Lower extremities	No	Yes	Death	Death	Death	No	NA	On the way to H	Unidentified snake	Unidentified snake	Unidentified snakes	NA	NA	NA
170709	AJ170709	1	1	1	Dailekh	28.926186	81.647344	1130	District	NA	18	Adults	Female	Night	July	Monsoon	2017	Chhaupadi hut	Chhaupadi hut	In	Sleeping	Sleeping	Sleeping	Passive	NA	NA	Hand	Upper extremities	Upper extremities	Yes	Yes	Death	Death	Death	Yes	1	On the way to H	Unidentified snake	Unidentified snake	Unidentified snakes	NA	NA	7
190727	MR190727	1	1	1	Sunsari	26.662877	87.276447	115	Urban and semi-urban	Urban and semi-urban	11	Children	Male	Night	July	Monsoon	2019	Bed	Indoor	In	Sleeping	Sleeping	Sleeping	Passive	NA	NA	NA	NA	NA	Yes	Yes	Death	Death	Death	NA	NA	On the way to H	Unidentified snake	Unidentified snake	Unidentified snakes	NA	NA	NA
190816	HK190816	1	1	1	Morang	26.625126	87.376039	112	Urban and semi-urban	Urban and semi-urban	12	Children	Female	Night	July	Monsoon	2019	Bed	Indoor	In	Sleeping	Sleeping	Sleeping	Passive	NA	NA	NA	NA	NA	NA	Yes	Death	Death	Death	No	NA	On the way to H	Unidentified snake	Unidentified snake	Unidentified snakes	NA	NA	NA
200625	SK200625	1	1	1	Saptari	26.490298	86.667043	71	Rural	Rural	1.5	Children	Female	Night	June	Monsoon	2020	House	Houses and public buildings	In	Sleeping	Sleeping	Sleeping	Passive	NA	NA	NA	NA	NA	NA	Yes	Death	Death	Death	No	NA	On the way to H	Unidentified snake	Unidentified snake	Unidentified snakes	NA	NA	NA
200523	TO200523	1	1	1	Dang	27.867791	82.526005	255	Urban and semi-urban	Urban and semi-urban	9	Children	Female	Day	May	Pre-monsoon	2020	Outskirt of house	Immediate vicinity of houses	In	Resting	Resting	Resting	Passive	Student	Students	NA	NA	NA	Yes	No	Death	Death	Death	No	NA	Own house	NA	NA	NA	NA	NA	NA
180821	AP180821	1	1	NA	Bardiya	28.292115	81.271029	154	Urban and semi-urban	Urban and semi-urban	14	Children	Female	Night	August	Monsoon	2018	Bed	Indoor	In	sleeping	Sleeping	Sleeping	Passive	Student	Students	NA	NA	NA	NA	Yes	Under treatment	Under treatment	Under treatment	NA	NA	NA	NA	NA	NA	NA	1	NA
180611	TKP180611	1	1	1	Achham	28.943436	81.368574	1513	Rural	Rural	18	Adults	Female	Night	June	Monsoon	2018	Chhaupadi hut	Chhaupadi hut	In	Sleeping	Sleeping	Sleeping	Passive	Student	Students	Hand (finger)	Upper extremities	Upper extremities	NA	No	Death	Death	Death	NA	NA	Chhaupadi hut	Unidentified snake	Unidentified snake	Unidentified snakes	NA	NA	NA
170903b	AP170903b	1	1	1	Achham	29.099491	81.284917	1572	Urban and semi-urban	Urban and semi-urban	9	Children	Male	Night	September	Monsoon	2017	Bed	Indoor	In	Sleeping	Sleeping	Sleeping	Passive	Student	Students	Cheek	Head	Head and neck	Yes	No	Death	Death	Death	NA	NA	THs house	Unidentified snake	Unidentified snake	Unidentified snakes	NA	NA	NA
130715	KS130715	1	1	1	Udayapur	26.795288	86.638414	198	Urban and semi-urban	Urban and semi-urban	NA	NA	Male	Night	July	Monsoon	2013	Outdoor	Outdoor	Out	Performing security guard	Performing security guard	Performing security guard	Passive	Army	Employed persons	Hand (finger)	Upper extremities	Upper extremities	No	Yes	Death	Death	Death	No	NA	Hospital	Banded Krait	Bungarus fasciatus	Bungarus spp.	Kraits (Bungarus spp.)	NA	NA
